# Supplementary material for: The Homeodomain Transcription Factor NKX3.1 Modulates Bladder Outlet Obstruction Induced Fibrosis in Mice
Source: Front Pediatr. 2019 Nov 12;7:446. doi: 10.3389/fped.2019.00446 (PMC6861332; doi:10.3389/fped.2019.00446)
Supplement: Supplemental Table 1 — Raw data from AR target gene qRT-PCR microarray. Control group is RNA from sham operated bladders. Group 1 is RNA from PO operated bladders. Position is the position on the microarray plate. Symbol is the gene abbreviation. AVG Ct is the average of three biological replicates. Standard deviation is the standard deviation of the biological replicates. [file Table_1.XLS]

## Sheet: Gene Table
PCR Array Catalog #:		PAMM-142Z
Position	Unigene	Refseq	Symbol	Description	Gname	RT2 Catalog
A01	Mm.40537	NM_001033336	Abcc4	ATP-binding cassette, sub-family C (CFTR/MRP), member 4	D630049P08Rik/MOATB/MRP4	PPM60924C
A02	Mm.365490	NM_018811	Abhd2	Abhydrolase domain containing 2	2210009N18Rik/LABH2/Labh-2	PPM42066B
A03	Mm.276016	NM_001033606	Acsl3	Acyl-CoA synthetase long-chain family member 3	2610510B12Rik/Acs3/C85929/Facl3/Pro2194	PPM63570C
A04	Mm.1421	NM_009621	Adamts1	A disintegrin-like and metallopeptidase (reprolysin type) with thrombospondin type 1 motif, 1	ADAM-TS1/ADAMTS/ADAMTS-1/C3-C5/METH-1/METH1	PPM03602C
A05	Mm.140988	NM_053080	Aldh1a3	Aldehyde dehydrogenase family 1, subfamily A3	ALDH6/RALDH3/V1	PPM31491A
A06	Mm.271997	NM_025825	Appbp2	Amyloid beta precursor protein (cytoplasmic tail) binding protein 2	1300003O07Rik/AI465480/PAT1	PPM36482A
A07	Mm.394224	NM_013476	Ar	Androgen receptor	AW320017/Tfm	PPM05196F
A08	Mm.289237	NM_145358	Camkk2	Calcium/calmodulin-dependent protein kinase kinase 2, beta	6330570N16Rik/AW061083/mKIAA0787	PPM37657A
A09	Mm.23185	NM_028131	Cenpn	Centromere protein N	2610510J17Rik/AI426416/AW545024	PPM26405A
A10	Mm.272321	NM_010828	Cited2	Cbp/p300-interacting transactivator, with Glu/Asp-rich carboxy-terminal domain, 2	AI835299/ER154-like/Mrg1/Msg2/p35srj	PPM36526A
A11	Mm.491219	NM_007722	Ackr3	Chemokine (C-X-C motif) receptor 7	AW541270/CXC-R7/CXCR-7/Cmkor1/Cxcr7/RDC-1/Rdc1	PPM03179A
A12	Mm.473179	NM_027816	Cyp2u1	Cytochrome P450, family 2, subfamily u, polypeptide 1	8430436A10Rik	PPM35759D
B01	Mm.2785	NM_007830	Dbi	Diazepam binding inhibitor	ACBD1/Acbp/EP/endozepine	PPM05253B
B02	Mm.133370	NM_053272	Dhcr24	24-dehydrocholesterol reductase	2310076D10Rik/5830417J06Rik/mKIAA0018	PPM05205F
B03	Mm.432078	NM_134111	Eaf2	ELL associated factor 2	AW048865/FESTA-L/FESTA-S/Festa/Traits/U19	PPM03629A
B04	Mm.490895	NM_007922	Elk1	ELK1, member of ETS oncogene family	Elk-1	PPM03038F
B05	Mm.21288	NM_138953	Ell2	Elongation factor RNA polymerase II 2	-	PPM26153F
B06	Mm.41423	NM_028013	Endod1	Endonuclease domain containing 1	2210414F18Rik/2310067E08Rik/C85344	PPM28812A
B07	Mm.318841	NM_133753	Errfi1	ERBB receptor feedback inhibitor 1	1300002F13Rik/AI788755/Mig-6/Mig6/RALT	PPM34998A
B08	Mm.266485	NM_198301	Fam105a	Family with sequence similarity 105, member A	9830126M18	PPM36071A
B09	Mm.276405	NM_010220	Fkbp5	FK506 binding protein 5	D17Ertd592e/Dit1/FKBP-5/FKBP51	PPM04582B
B10	Mm.246513	NM_010234	Fos	FBJ osteosarcoma oncogene	D12Rfj1/c-fos/cFos	PPM02940C
B11	Mm.470210	NM_022721	Fzd5	Frizzled homolog 5 (Drosophila)	5330434N09Rik/AI427138/Fz-5/Fz5/mFz5	PPM05438G
B12	Mm.143831	NM_021896	Gucy1a3	Guanylate cyclase 1, soluble, alpha 3	1200016O07Rik	PPM31568A
C01	Mm.191892	NM_028705	Herc3	Hect domain and RLD 3	5730409F18Rik/AI646603/mKIAA0032	PPM60298A
C02	Mm.18832	NM_008278	Hpgd	Hydroxyprostaglandin dehydrogenase 15 (NAD)	15-PGDH/AV026552	PPM25958E
C03	Mm.275742	NM_010513	Igf1r	Insulin-like growth factor I receptor	A330103N21Rik/CD221/D930020L01/IGF-1R/hyft	PPM04714F
C04	Mm.405761	NM_010518	Igfbp5	Insulin-like growth factor binding protein 5	AI256729/AW208790/IGFBP-5/IGFBP-5P	PPM05198B
C05	Mm.407207	NM_001081212	Irs2	Insulin receptor substrate 2	Irs-2	PPM03292B
C06	Mm.275071	NM_010591	Jun	Jun oncogene	AP-1/Junc/c-jun	PPM03037A
C07	Mm.42080	NM_019928	Klk4	Kallikrein related-peptidase 4 (prostase, enamel matrix, prostate)	ESMP1/KLK-L1/PSTS/Prss17	PPM04651A
C08	Mm.482691	NM_008455	Klkb1	Kallikrein B, plasma 1	APS/Kal-3/Kal3/Klk3/PSA	PPM03823A
C09	Mm.358618	NM_031170	Krt8	Keratin 8	AA960620/AL022697/AU019895/Card2/EndoA/K8/Krt-2.8/Krt2-8	PPM04776F
C10	Mm.303386	NM_008480	Lama1	Laminin, alpha 1	AA408497/Lama	PPM05357F
C11	Mm.149720	NM_013584	Lifr	Leukemia inhibitory factor receptor	A230075M04Rik/AW061234/LIF	PPM03135C
C12	Mm.245210	NM_008377	Lrig1	Leucine-rich repeats and immunoglobulin-like domains 1	D6Bwg0781e/Img/LIG-1	PPM34629A
D01	Mm.302287	NM_027742	Lrrfip2	Leucine rich repeat (in FLII) interacting protein 2	5133400F20Rik/AI850587	PPM39208A
D02	Mm.439772	NM_001025577	Maf	Avian musculoaponeurotic fibrosarcoma (v-maf) AS42 oncogene homolog	2810401A20Rik/A230108G15Rik/AW047063/c-maf	PPM03115B
D03	Mm.296022	NM_008604	Mme	Membrane metallo endopeptidase	6030454K05Rik/C85356/CALLA/CD10/NEP/SFE	PPM03215A
D04	Mm.147226	NM_008630	Mt2	Metallothionein 2	AA409533/MT-II/Mt-2	PPM03881F
D05	Mm.266716	NM_144941	Map7d1	Microtubule-associated protein 7 domain containing 1	AV028413/BC019977/Mtap7d1/Parcc1/Rprc1/mKIAA1187	PPM36081A
D06	Mm.2444	NM_010849	Myc	Myelocytomatosis oncogene	AU016757/Myc2/Niard/Nird/bHLHe39	PPM02924F
D07	Mm.251777	NM_178113	Ncapd3	Non-SMC condensin II complex, subunit D3	2810487N22Rik/4632407J06Rik/AI195468/AU018739/B130055D15Rik/mKIAA0056	PPM35169A
D08	Mm.30837	NM_008681	Ndrg1	N-myc downstream regulated gene 1	CAP43/CMT4D/DRG1/HMSNL/NMSL/Ndr1/Ndrl/PROXY1/RTP/TDD5	PPM05255B
D09	Mm.256765	NM_008689	Nfkb1	Nuclear factor of kappa light polypeptide gene enhancer in B-cells 1, p105	NF-KB1/NF-kappaB/NF-kappaB1/p105/p50/p50/p105	PPM02930F
D10	Mm.102365	NM_019408	Nfkb2	Nuclear factor of kappa light polypeptide gene enhancer in B-cells 2, p49/p100	NF-kappaB2/lyt/p49/p49/p100/p50B/p52	PPM03204G
D11	Mm.170515	NM_010907	Nfkbia	Nuclear factor of kappa light polypeptide gene enhancer in B-cells inhibitor, alpha	AI462015/Nfkbi	PPM02943B
D12	Mm.3520	NM_010921	Nkx3-1	NK-3 transcription factor, locus 1 (Drosophila)	Bax/NKX3.1/NKX3A/Nkx-3.1/bagpipe	PPM05232A
E01	Mm.4777	NM_008768	Orm1	Orosomucoid 1	Agp-1/Agp-2/Orm-1	PPM04225A
E02	Mm.14173	NM_011016	Orm2	Orosomucoid 2	Agp1/Orm-2	PPM04524A
E03	Mm.24789	NM_026550	Pak1ip1	PAK1 interacting protein 1	5830431I15Rik/5930415H02Rik/AA419825/AI314040/AW556169/Gdpd1/PIP1	PPM26685A
E04	Mm.22957	NM_025973	Pgc	Progastricsin (pepsinogen C)	2210410L06Rik/Upg-1/Upg1	PPM26371A
E05	Mm.491651	NM_019663	Pias1	Protein inhibitor of activated STAT 1	2900068C24Rik/Ddxbp1/GBP	PPM05128C
E06	Mm.253819	NM_181585	Pik3r3	Phosphatidylinositol 3 kinase, regulatory subunit, polypeptide 3 (p55)	AA414954/p55pik	PPM05122F
E07	Mm.73682	NM_022995	Pmepa1	Prostate transmembrane protein, androgen induced 1	2210418I02Rik/AW455466/Erg1.2/N4wbp4/Stag1/Tmepai	PPM03825F
E08	Mm.317186	NM_008903	Ppap2a	Phosphatidic acid phosphatase type 2A	Hic53/Hpic53/LPP-1/LPP1/PAP-2a/PAP2-alpha/PAP2a/mPAP	PPM05223A
E09	Mm.9221	NM_009003	Rab4a	RAB4A, member RAS oncogene family	AI848268/Rab4	PPM06274C
E10	Mm.4869	NM_009044	Rel	Reticuloendotheliosis oncogene	c-Rel	PPM03194E
E11	Mm.249966	NM_009045	Rela	V-rel reticuloendotheliosis viral oncogene homolog A (avian)	p65	PPM04224F
E12	Mm.168257	NM_133955	Rhou	Ras homolog gene family, member U	2310026M05Rik/AI182090/Arhu/CDC42L1/G28K/WRCH-1/WRCH1/mG28K	PPM04740A
F01	Mm.31421	NM_178677	Sec22c	SEC22 vesicle trafficking protein homolog C (S. cerevisiae)	4932412K21/5930407I15Rik/C530046H07/Sec22l3	PPM27881A
F02	Mm.28405	NM_011361	Sgk1	Serum/glucocorticoid regulated kinase 1	Sgk	PPM05023A
F03	Mm.24803	NM_007885	Slc26a2	Solute carrier family 26 (sulfate transporter), member 2	Dtd/ST-OB	PPM26689A
F04	Mm.200307	NM_145977	Slc45a3	Solute carrier family 45, member 3	2210413P12Rik/AU023994/AU043764/IPCA-6/PRST/Pcanap6	PPM32949A
F05	Mm.18652	NM_009214	Sms	Spermine synthase	AI427066/Gy/SPMSY/SpmST/gyro	PPM25948A
F06	Mm.4272	NM_011415	Snai2	Snail homolog 2 (Drosophila)	Slug/Slugh/Snail2	PPM04505A
F07	Mm.471786	NM_146126	Sord	Sorbitol dehydrogenase	Sdh-1/Sdh1/Sodh-1	PPM03301A
F08	Mm.4618	NM_013672	Sp1	Trans-acting transcription factor 1	1110003E12Rik/AA450830/AI845540/Sp1-1	PPM04585F
F09	Mm.26768	NM_013891	Spdef	SAM pointed domain containing ets transcription factor	PDEF/Pse	PPM05224B
F10	Mm.45044	NM_020493	Srf	Serum response factor	AW049942/AW240594	PPM03580F
F11	Mm.31403	NM_054098	Steap4	STEAP family member 4	1110021O17Rik/AI481214/Tiarp/Tnfaip9	PPM60154B
F12	Mm.198414	NM_016866	Stk39	Serine/threonine kinase 39, STE20/SPS1 homolog (yeast)	AW227544/AW556857/DCHT/RF005/Rnl5/SPAK	PPM39676A
G01	Mm.246398	NM_178892	Tiparp	TCDD-inducible poly(ADP-ribose) polymerase	ARTD14/AW558171/PARP7	PPM34696A
G02	Mm.276145	NM_015775	Tmprss2	Transmembrane protease, serine 2	D16Ertd61e	PPM05221A
G03	Mm.371590	NM_009412	Tpd52	Tumor protein D52	AI043038/mD52	PPM24857A
G04	Mm.40298	NM_144549	Trib1	Tribbles homolog 1 (Drosophila)	A530090O15Rik/TRB-1/Trb1	PPM28683A
G05	Mm.153272	NM_009366	Tsc22d1	TSC22 domain family, member 1	AA589566/AW105905/Egr5/TSC-22/Tgfb1i4/Tsc/Tsc22	PPM04427B
G06	Mm.22216	NM_010286	Tsc22d3	TSC22 domain family, member 3	DIP/Dsip1/Gilz/TSC-22R/Tilz3	PPM05624F
G07	Mm.266767	NM_013933	Vapa	Vesicle-associated membrane protein, associated protein A	33kDa/VAP33	PPM06280A
G08	Mm.282007	NM_011703	Vipr1	Vasoactive intestinal peptide receptor 1	AV071699/VIP-R1/VPAC1	PPM04958A
G09	Mm.35817	NM_145940	Wipi1	WD repeat domain, phosphoinositide interacting 1	4930533H01Rik/AW411817/D11Ertd498e	PPM28369B
G10	Mm.413596	NM_177660	Zbtb10	Zinc finger and BTB domain containing 10	4832414A18/AU021107/RINZF	PPM30607A
G11	Mm.457803	NM_001033324	Zbtb16	Zinc finger and BTB domain containing 16	AI467657/PLZF/Zfp145/lu	PPM28151A
G12	Mm.186994	NM_145547	Zfp189	Zinc finger protein 189	BB131811/C430015I23Rik	PPM32622A
H01	Mm.391967	NM_007393	Actb	Actin, beta	Actx/E430023M04Rik/beta-actin	PPM02945B
H02	Mm.163	NM_009735	B2m	Beta-2 microglobulin	Ly-m11/beta2-m/beta2m	PPM03562A
H03	Mm.304088	NM_008084	Gapdh	Glyceraldehyde-3-phosphate dehydrogenase	Gapd	PPM02946E
H04	Mm.3317	NM_010368	Gusb	Glucuronidase, beta	AI747421/Gur/Gus/Gus-r/Gus-s/Gus-t/Gus-u/Gut/asd/g	PPM05490C
H05	Mm.2180	NM_008302	Hsp90ab1	Heat shock protein 90 alpha (cytosolic), class B member 1	90kDa/AL022974/C81438/Hsp84/Hsp84-1/Hsp90/Hspcb	PPM04803F
H06	N/A	SA_00106	MGDC	Mouse Genomic DNA Contamination	MIGX1B
H07	N/A	SA_00104	RTC	Reverse Transcription Control	RTC	PPX63340A
H08	N/A	SA_00104	RTC	Reverse Transcription Control	RTC	PPX63340A
H09	N/A	SA_00104	RTC	Reverse Transcription Control	RTC	PPX63340A
H10	N/A	SA_00103	PPC	Positive PCR Control	PPC
H11	N/A	SA_00103	PPC	Positive PCR Control	PPC
H12	N/A	SA_00103	PPC	Positive PCR Control	PPC

## Sheet: Average Ct
		AVG Ct		Standard Deviation
Position	Symbol	Control Group	Group 1	Control Group	Group 1
A01	Abcc4	28.56	23.87	0.257937	0.973583
A02	Abhd2	24.54	19.47	0.246684	0.879545
A03	Acsl3	26.96	21.64	0.841362	0.881733
A04	Adamts1	24.42	19.81	0.623761	1.20726
A05	Aldh1a3	29.05	23.43	0.462429	1.05443
A06	Appbp2	26.82	21.54	0.210978	1.16506
A07	Ar	26.47	21.74	0.228416	0.850481
A08	Camkk2	26.74	21.96	0.253464	1.1205
A09	Cenpn	30.2	24.55	0.28667	1.24455
A10	Cited2	25.41	21.34	0.417765	0.852614
A11	Ackr3	25.38	20.45	0.358652	1.11635
A12	Cyp2u1	29.45	26.34	0.407473	0.724101
B01	Dbi	24.45	19.78	0.20145	0.992783
B02	Dhcr24	25.67	20.64	0.137053	0.760315
B03	Eaf2	29.82	24.7	0.020724	0.877936
B04	Elk1	27.23	22.66	0.395529	0.934674
B05	Ell2	26.87	21.59	0.523104	1.03029
B06	Endod1	26.67	21.62	0.451818	0.915615
B07	Errfi1	25.24	19.76	0.402947	1.07206
B08	Fam105a	27.83	21.94	0.73122	1.2583
B09	Fkbp5	26.21	21.44	0.805533	0.751668
B10	Fos	26.39	21.15	0.789099	1.00952
B11	Fzd5	27.43	22.4	0.2086	1.05806
B12	Gucy1a3	26.26	21.23	0.560487	1.37775
C01	Herc3	28.97	24.4	0.414141	1.17026
C02	Hpgd	26.57	21.59	0.419009	0.856583
C03	Igf1r	25.43	21.27	0.244561	0.858136
C04	Igfbp5	24	19.64	0.302324	0.673112
C05	Irs2	26.08	22.54	0.240959	0.742988
C06	Jun	25.36	20.85	0.892561	0.627661
C07	Klk4	32.25	28.14	0.769272	1.12961
C08	Klkb1	32.53	28.22	2.24625	1.29373
C09	Krt8	22.88	17.54	0.326556	0.810513
C10	Lama1	29.95	23.53	0.845702	1.6524
C11	Lifr	25.62	20.71	0.332381	1.23342
C12	Lrig1	28	23.3	0.267254	1.31056
D01	Lrrfip2	25.94	21.24	0.262979	1.28555
D02	Maf	24.23	19.96	0.256079	1.06052
D03	Mme	26.5	20.18	2.57756	0.831881
D04	Mt2	31.36	26.48	0.280978	1.24206
D05	Map7d1	24.92	21.08	0.350085	0.655406
D06	Myc	26.86	22.09	0.243384	0.786556
D07	Ncapd3	27.57	22.48	0.127133	1.20193
D08	Ndrg1	25.87	21.34	0.482323	1.14922
D09	Nfkb1	25.83	20.87	0.110141	1.06508
D10	Nfkb2	28.6	24.06	0.347778	1.1107
D11	Nfkbia	25.45	20.35	0.103537	1.29029
D12	Nkx3-1	30.67	24.34	2.80692	1.05283
E01	Orm1	28.82	25.91	0.580075	1.09889
E02	Orm2	30.78	25.83	0.542963	1.8554
E03	Pak1ip1	26.33	21.47	0.228846	1.06298
E04	Pgc	32.15	27.89	1.11652	0.803588
E05	Pias1	25.91	21.19	0.188119	1.2818
E06	Pik3r3	27.03	21.48	0.147056	1.01055
E07	Pmepa1	29.42	23.16	0.574042	0.697214
E08	Ppap2a	24.76	19.78	0.475707	1.26369
E09	Rab4a	25.8	21.99	0.254145	0.826216
E10	Rel	28.28	22.66	0.475771	1.06604
E11	Rela	27.51	22.6	0.324071	0.905566
E12	Rhou	26.19	20.82	0.086561	0.926295
F01	Sec22c	28.41	23.61	0.199965	0.935124
F02	Sgk1	26.01	20.26	0.299049	1.05208
F03	Slc26a2	33.21	31.43	3.09844	6.18285
F04	Slc45a3	27.76	22.17	1.63112	0.708418
F05	Sms	30.17	25.57	0.208805	1.11579
F06	Snai2	27.07	21.8	0.146349	1.54655
F07	Sord	25.69	21.78	0.262986	0.929096
F08	Sp1	25.73	20.95	0.229128	1.20042
F09	Spdef	32.07	26.2	2.27549	1.28375
F10	Srf	24.82	21.17	0.429951	0.852733
F11	Steap4	26.66	21.33	0.105514	0.999314
F12	Stk39	26.01	21.4	0.310821	1.12889
G01	Tiparp	26.28	20.58	0.903372	1.27219
G02	Tmprss2	23.46	18.75	0.351726	0.830167
G03	Tpd52	24.61	19.76	0.469824	0.871822
G04	Trib1	27.03	21.81	0.432051	1.08489
G05	Tsc22d1	25.74	21.18	0.295397	1.07493
G06	Tsc22d3	24.61	19.62	0.270486	1.08177
G07	Vapa	23.85	19.07	0.225921	1.14745
G08	Vipr1	29.11	24.01	0.252617	0.809142
G09	Wipi1	26.03	20.82	0.12721	1.00911
G10	Zbtb10	26.99	22.48	0.125707	1.08322
G11	Zbtb16	25.26	22.66	0.310858	0.892096
G12	Zfp189	28.39	23.36	0.422919	1.38372
H01	Actb	18.8	14.53	0.302457	0.970237
H02	B2m	20.82	15.98	0.100511	0.879515
H03	Gapdh	21.64	16.62	0.272088	1.23267
H04	Gusb	27.31	21.57	0.235777	0.997523
H05	Hsp90ab1	21.21	16.48	0.21042	0.960336
H06	MGDC	32.97	29.87	1.75774	2.11366
H07	RTC	35	35	0	0
H08	RTC	35	35	0	0
H09	RTC	35	35	0	0
H10	PPC	20.35	15.72	0.408541	0.773656
H11	PPC	20.31	15.68	0.395127	0.625681
H12	PPC	20.33	16.02	0.377683	0.608507

## Sheet: Average Delta(Ct)
		AVG Delta(Ct) (Ct(GOI) - Ave Ct(HKG))		Standard Deviation
Position	Symbol	Control Group	Group 1	Control Group	Group 1
A01	Abcc4	6.9123	7.24987	0.156324	0.306541
A02	Abhd2	2.90049	2.85042	0.451783	0.476605
A03	Acsl3	5.31311	5.02599	0.906582	0.383337
A04	Adamts1	2.77872	3.19126	0.423661	0.318484
A05	Aldh1a3	7.40599	6.8152	0.262524	0.514981
A06	Appbp2	5.18056	4.91962	0.208215	0.147193
A07	Ar	4.8232	5.12367	0.400375	0.428509
A08	Camkk2	5.09159	5.34629	0.085465	0.267422
A09	Cenpn	8.55851	7.93203	0.260985	0.066436
A10	Cited2	3.76545	4.72016	0.655938	1.14368
A11	Ackr3	3.73633	3.83029	0.171156	0.119868
A12	Cyp2u1	7.80644	9.7256	0.183941	0.758161
B01	Dbi	2.80869	3.15707	0.259054	0.292002
B02	Dhcr24	4.0259	4.02465	0.223591	0.53766
B03	Eaf2	8.17835	8.07657	0.253803	0.407144
B04	Elk1	5.58399	6.04497	0.189386	0.34477
B05	Ell2	5.22914	4.97511	0.587765	0.272681
B06	Endod1	5.02846	4.99673	0.50665	0.363232
B07	Errfi1	3.59245	3.14339	0.539898	0.463618
B08	Fam105a	6.18614	5.31963	0.753952	0.246559
B09	Fkbp5	4.57024	4.82403	1.01258	0.900271
B10	Fos	4.74307	4.52748	0.628282	0.401099
B11	Fzd5	5.78468	5.78453	0.147135	0.253116
B12	Gucy1a3	4.61124	4.61127	0.435211	0.157272
C01	Herc3	7.3307	7.7773	0.298354	0.190566
C02	Hpgd	4.92507	4.97086	0.416218	0.378071
C03	Igf1r	3.78322	4.6494	0.220369	0.594112
C04	Igfbp5	2.35846	3.02136	0.146938	0.626465
C05	Irs2	4.43352	5.91799	0.032693	0.610875
C06	Jun	3.71849	4.23359	0.703118	0.607119
C07	Klk4	10.6101	11.5234	0.700823	0.451714
C08	Klkb1	10.8844	11.5989	2.19944	0.248761
C09	Krt8	1.23686	0.924108	0.396318	0.579147
C10	Lama1	8.30278	6.91336	0.758371	0.469275
C11	Lifr	3.97419	4.09076	0.166881	0.014289
C12	Lrig1	6.35836	6.6793	0.239387	0.081566
D01	Lrrfip2	4.29808	4.61914	0.045407	0.056352
D02	Maf	2.58458	3.34367	0.097288	0.205105
D03	Mme	4.85943	3.55902	2.79568	1.18722
D04	Mt2	9.71525	9.86082	0.301371	0.276511
D05	Map7d1	3.27214	4.46158	0.172294	0.783332
D06	Myc	5.21774	5.47393	0.152489	0.644786
D07	Ncapd3	5.92833	5.8571	0.196025	0.088578
D08	Ndrg1	4.22343	4.71982	0.474887	0.508838
D09	Nfkb1	4.18965	4.24703	0.213314	0.17212
D10	Nfkb2	6.95156	7.43796	0.111825	0.248549
D11	Nfkbia	3.80576	3.73108	0.177543	0.110981
D12	Nkx3-1	9.02257	7.7205	3.05177	0.98195
E01	Orm1	7.17726	9.28731	0.573845	1.54477
E02	Orm2	9.1309	9.21199	0.46269	1.14181
E03	Pak1ip1	4.684	4.8483	0.054539	0.201801
E04	Pgc	10.5038	11.273	1.05917	0.550596
E05	Pias1	4.27068	4.56996	0.100908	0.050692
E06	Pik3r3	5.38592	4.86285	0.232668	0.230173
E07	Pmepa1	7.77646	6.5442	0.46322	0.709783
E08	Ppap2a	3.1171	3.16127	0.223064	0.071411
E09	Rab4a	4.15698	5.37578	0.09351	0.485109
E10	Rel	6.63111	6.04215	0.438397	0.175288
E11	Rela	5.86651	5.97895	0.281088	0.434159
E12	Rhou	4.5487	4.1995	0.346145	0.545572
F01	Sec22c	6.7643	6.98864	0.185698	0.348584
F02	Sgk1	4.36518	3.64602	0.331178	0.543061
F03	Slc26a2	11.5669	14.8116	3.08579	6.39317
F04	Slc45a3	6.11306	5.55239	1.81359	1.1884
F05	Sms	8.52688	8.94671	0.121224	0.258818
F06	Snai2	5.43039	5.17735	0.212932	0.334637
F07	Sord	4.0476	5.1625	0.051263	0.399321
F08	Sp1	4.08851	4.33314	0.083788	0.145355
F09	Spdef	10.4241	9.58345	2.5103	2.15685
F10	Srf	3.17866	4.55543	0.172817	0.380685
F11	Steap4	5.01083	4.71121	0.300861	0.492742
F12	Stk39	4.36344	4.78171	0.083658	0.155502
G01	Tiparp	4.63357	3.95901	0.81028	0.077001
G02	Tmprss2	1.81715	2.13235	0.217851	0.419933
G03	Tpd52	2.96949	3.14395	0.595732	0.403584
G04	Trib1	5.38572	5.18798	0.358144	0.47122
G05	Tsc22d1	4.0957	4.56602	0.154213	0.300339
G06	Tsc22d3	2.96444	2.99736	0.538929	0.907222
G07	Vapa	2.20838	2.44776	0.046982	0.152976
G08	Vipr1	7.46535	7.39048	0.466572	0.917381
G09	Wipi1	4.38279	4.20131	0.194384	0.225275
G10	Zbtb10	5.34463	5.86104	0.146547	0.326161
G11	Zbtb16	3.61271	6.04424	0.528216	0.996312
G12	Zfp189	6.75056	6.7436	0.244419	0.159497
H01	Actb	-2.84314	-2.0878	0.161441	0.269172
H02	B2m	-0.826474	-0.636689	0.372595	0.610577
H03	Gapdh	0	0	0	0
H04	Gusb	5.66242	4.94949	0.043174	0.245569
H05	Hsp90ab1	-0.430639	-0.138719	0.083791	0.311078
H06	MGDC	11.3274	13.2532	1.81209	1.39514
H07	RTC	13.3558	18.3813	0.272088	1.23267
H08	RTC	13.3558	18.3813	0.272088	1.23267
H09	RTC	13.3558	18.3813	0.272088	1.23267
H10	PPC	-1.28944	-0.894273	0.278809	0.619633
H11	PPC	-1.33855	-0.938726	0.30035	0.668914
H12	PPC	-1.31841	-0.602263	0.306851	0.719548

## Sheet: 2^(-Avg.(Delta(Ct))
		2^(-Avg.(Delta(Ct))
Position	Symbol	Control Group	Group 1
A01	Abcc4	0.008302	0.00657
A02	Abhd2	0.133927	0.138656
A03	Acsl3	0.025153	0.030692
A04	Adamts1	0.145721	0.10948
A05	Aldh1a3	0.005896	0.00888
A06	Appbp2	0.027574	0.03304
A07	Ar	0.035324	0.028683
A08	Camkk2	0.029328	0.024581
A09	Cenpn	0.002652	0.004095
A10	Cited2	0.073534	0.037939
A11	Ackr3	0.075033	0.070302
A12	Cyp2u1	0.004467	0.001181
B01	Dbi	0.142725	0.112105
B02	Dhcr24	0.061388	0.061441
B03	Eaf2	0.003452	0.003704
B04	Elk1	0.020847	0.015145
B05	Ell2	0.026661	0.031794
B06	Endod1	0.03064	0.031321
B07	Errfi1	0.082902	0.113173
B08	Fam105a	0.013734	0.02504
B09	Fkbp5	0.042094	0.035304
B10	Fos	0.037342	0.04336
B11	Fzd5	0.01814	0.018142
B12	Gucy1a3	0.040915	0.040914
C01	Herc3	0.006212	0.004558
C02	Hpgd	0.032916	0.031887
C03	Igf1r	0.072634	0.039847
C04	Igfbp5	0.194999	0.123163
C05	Irs2	0.046278	0.016539
C06	Jun	0.075967	0.053157
C07	Klk4	0.00064	0.00034
C08	Klkb1	0.000529	0.000322
C09	Krt8	0.424297	0.527006
C10	Lama1	0.003167	0.008296
C11	Lifr	0.063628	0.058689
C12	Lrig1	0.012188	0.009757
D01	Lrrfip2	0.050833	0.040691
D02	Maf	0.166711	0.098504
D03	Mme	0.034448	0.084845
D04	Mt2	0.00119	0.001075
D05	Map7d1	0.103512	0.045387
D06	Myc	0.026872	0.0225
D07	Ncapd3	0.016421	0.017252
D08	Ndrg1	0.053533	0.037948
D09	Nfkb1	0.054801	0.052664
D10	Nfkb2	0.008079	0.005767
D11	Nfkbia	0.071507	0.075307
D12	Nkx3-1	0.001923	0.004741
E01	Orm1	0.006909	0.0016
E02	Orm2	0.001784	0.001686
E03	Pak1ip1	0.038902	0.034715
E04	Pgc	0.000689	0.000404
E05	Pias1	0.051808	0.042102
E06	Pik3r3	0.023915	0.034367
E07	Pmepa1	0.004561	0.010715
E08	Ppap2a	0.115255	0.111779
E09	Rab4a	0.056056	0.024084
E10	Rel	0.010089	0.015175
E11	Rela	0.01714	0.015855
E12	Rhou	0.042727	0.054428
F01	Sec22c	0.009199	0.007874
F02	Sgk1	0.048523	0.07988
F03	Slc26a2	0.00033	3.5e-05
F04	Slc45a3	0.014447	0.021309
F05	Sms	0.002711	0.002027
F06	Snai2	0.023189	0.027635
F07	Sord	0.060472	0.027921
F08	Sp1	0.058781	0.049613
F09	Spdef	0.000728	0.001303
F10	Srf	0.110441	0.042528
F11	Steap4	0.031016	0.038176
F12	Stk39	0.048582	0.036355
G01	Tiparp	0.040286	0.064301
G02	Tmprss2	0.283781	0.228087
G03	Tpd52	0.127671	0.11313
G04	Trib1	0.023919	0.027432
G05	Tsc22d1	0.058489	0.042217
G06	Tsc22d3	0.128119	0.125229
G07	Vapa	0.216377	0.183295
G08	Vipr1	0.005659	0.00596
G09	Wipi1	0.047935	0.05436
G10	Zbtb10	0.02461	0.017205
G11	Zbtb16	0.081746	0.015153
G12	Zfp189	0.009287	0.009332
H01	Actb	7.17581	4.25101
H02	B2m	1.77335	1.55476
H03	Gapdh	1	1
H04	Gusb	0.019744	0.032364
H05	Hsp90ab1	1.34783	1.10093
H06	MGDC	0.000389	0.000102
H07	RTC	9.5e-05	3e-06
H08	RTC	9.5e-05	3e-06
H09	RTC	9.5e-05	3e-06
H10	PPC	2.44433	1.85867
H11	PPC	2.52897	1.91684
H12	PPC	2.4939	1.5181

## Sheet: Fold Change
		Fold Change (comparing to control group)
		Group 1
Position	Symbol	Fold Change	95% CI	Comments
A01	Abcc4	0.7914	( 0.58, 1.00 )
A02	Abhd2	1.0353	( 0.50, 1.57 )
A03	Acsl3	1.2202	( 0.28, 2.16 )
A04	Adamts1	0.7513	( 0.44, 1.06 )
A05	Aldh1a3	1.5061	( 0.82, 2.19 )
A06	Appbp2	1.1983	( 0.96, 1.44 )
A07	Ar	0.812	( 0.44, 1.19 )
A08	Camkk2	0.8382	( 0.65, 1.02 )
A09	Cenpn	1.5438	( 1.22, 1.87 )	A
A10	Cited2	0.5159	( 0.00001, 1.05 )
A11	Ackr3	0.9369	( 0.78, 1.09 )
A12	Cyp2u1	0.2644	( 0.10, 0.43 )
B01	Dbi	0.7855	( 0.54, 1.03 )
B02	Dhcr24	1.0009	( 0.54, 1.46 )
B03	Eaf2	1.0731	( 0.67, 1.48 )
B04	Elk1	0.7265	( 0.50, 0.95 )
B05	Ell2	1.1925	( 0.59, 1.80 )
B06	Endod1	1.0222	( 0.52, 1.52 )
B07	Errfi1	1.3652	( 0.60, 2.13 )
B08	Fam105a	1.8232	( 0.69, 2.96 )
B09	Fkbp5	0.8387	( 0.00001, 1.73 )
B10	Fos	1.1612	( 0.48, 1.84 )
B11	Fzd5	1.0001	( 0.77, 1.23 )
B12	Gucy1a3	1	( 0.64, 1.36 )
C01	Herc3	0.7338	( 0.53, 0.94 )
C02	Hpgd	0.9688	( 0.54, 1.40 )
C03	Igf1r	0.5486	( 0.28, 0.82 )
C04	Igfbp5	0.6316	( 0.31, 0.95 )
C05	Irs2	0.3574	( 0.19, 0.53 )
C06	Jun	0.6997	( 0.19, 1.21 )
C07	Klk4	0.531	( 0.18, 0.88 )	A
C08	Klkb1	0.6094	( 0.00001, 1.67 )	A
C09	Krt8	1.2421	( 0.56, 1.93 )
C10	Lama1	2.6197	( 0.79, 4.45 )
C11	Lifr	0.9224	( 0.80, 1.04 )
C12	Lrig1	0.8005	( 0.64, 0.96 )
D01	Lrrfip2	0.8005	( 0.76, 0.85 )
D02	Maf	0.5909	( 0.49, 0.70 )
D03	Mme	2.463	( 0.00001, 8.33 )
D04	Mt2	0.904	( 0.61, 1.19 )	A
D05	Map7d1	0.4385	( 0.16, 0.71 )
D06	Myc	0.8373	( 0.40, 1.27 )
D07	Ncapd3	1.0506	( 0.87, 1.23 )
D08	Ndrg1	0.7089	( 0.32, 1.10 )
D09	Nfkb1	0.961	( 0.75, 1.17 )
D10	Nfkb2	0.7138	( 0.56, 0.87 )
D11	Nfkbia	1.0531	( 0.88, 1.23 )
D12	Nkx3-1	2.4658	( 0.00001, 8.67 )	A
E01	Orm1	0.2316	( 0.00001, 0.53 )
E02	Orm2	0.9453	( 0.03, 1.86 )	A
E03	Pak1ip1	0.8924	( 0.75, 1.04 )
E04	Pgc	0.5868	( 0.04, 1.14 )	A
E05	Pias1	0.8127	( 0.74, 0.88 )
E06	Pik3r3	1.437	( 1.07, 1.81 )
E07	Pmepa1	2.3494	( 0.79, 3.91 )
E08	Ppap2a	0.9698	( 0.79, 1.15 )
E09	Rab4a	0.4296	( 0.26, 0.60 )
E10	Rel	1.5042	( 0.95, 2.06 )
E11	Rela	0.925	( 0.55, 1.30 )
E12	Rhou	1.2738	( 0.63, 1.92 )
F01	Sec22c	0.856	( 0.59, 1.12 )
F02	Sgk1	1.6462	( 0.82, 2.47 )
F03	Slc26a2	0.1055	( 0.00001, 0.69 )	B
F04	Slc45a3	1.475	( 0.00001, 3.98 )
F05	Sms	0.7475	( 0.58, 0.92 )	A
F06	Snai2	1.1917	( 0.82, 1.56 )
F07	Sord	0.4617	( 0.32, 0.61 )
F08	Sp1	0.844	( 0.73, 0.96 )
F09	Spdef	1.7908	( 0.00001, 6.44 )	A
F10	Srf	0.3851	( 0.26, 0.51 )
F11	Steap4	1.2308	( 0.67, 1.79 )
F12	Stk39	0.7483	( 0.64, 0.85 )
G01	Tiparp	1.5961	( 0.58, 2.62 )
G02	Tmprss2	0.8037	( 0.51, 1.10 )
G03	Tpd52	0.8861	( 0.39, 1.39 )
G04	Trib1	1.1469	( 0.61, 1.68 )
G05	Tsc22d1	0.7218	( 0.53, 0.91 )
G06	Tsc22d3	0.9774	( 0.17, 1.79 )
G07	Vapa	0.8471	( 0.74, 0.95 )
G08	Vipr1	1.0533	( 0.20, 1.90 )
G09	Wipi1	1.134	( 0.87, 1.40 )
G10	Zbtb10	0.6991	( 0.50, 0.90 )
G11	Zbtb16	0.1854	( 0.02, 0.35 )
G12	Zfp189	1.0048	( 0.77, 1.23 )
H01	Actb	0.5924	( 0.45, 0.74 )
H02	B2m	0.8767	( 0.38, 1.37 )
H03	Gapdh	1	( 1.00, 1.00 )
H04	Gusb	1.6391	( 1.32, 1.96 )
H05	Hsp90ab1	0.8168	( 0.61, 1.02 )
H06	MGDC	0.2632	( 0.00001, 0.74 )	A
H07	RTC	0.0307	( 0.00, 0.06 )	C
H08	RTC	0.0307	( 0.00, 0.06 )	C
H09	RTC	0.0307	( 0.00, 0.06 )	C
H10	PPC	0.7604	( 0.36, 1.17 )
H11	PPC	0.758	( 0.32, 1.19 )
H12	PPC	0.6087	( 0.24, 0.98 )
Comments:
A: This geneï¿_s average threshold cycle is relatively high (> 30) in either the control or the test sample, and is reasonably low in the other sample (< 30).
These data mean that the geneï¿_s expression is relatively low in one sample and reasonably detected in the other sample suggesting that the actual fold-change value is at least as large as the calculated and reported fold-change result.
This fold-change result may also have greater variations if p value > 0.05; therefore, it is important to have a sufficient number of biological replicates to validate the result for this gene.
B: This geneï¿_s average threshold cycle is relatively high (> 30), meaning that its relative expression level is low, in both control and test samples, and the p-value for the fold-change is either unavailable or relatively high (p > 0.05).
This fold-change result may also have greater variations; therefore, it is important to have a sufficient number of biological replicates to validate the result for this gene.
C: This geneï¿_s average threshold cycle is either not determined or greater than the defined cut-off value (default 35), in both samples meaning that its expression was undetected, making this fold-change result erroneous and un-interpretable.
Fold Change & Fold Regulation:
Fold-Change (2^(- Delta Delta Ct)) is the normalized gene expression (2^(- Delta Ct)) in the Test Sample divided the normalized gene expression (2^(- Delta Ct)) in the Control Sample.
Fold-Regulation represents fold-change results in a biologically meaningful way. Fold-change values greater than one indicate a positive- or an up-regulation, and the fold-regulation is equal to the fold-change.
Fold-change values less than one indicate a negative or down-regulation, and the fold-regulation is the negative inverse of the fold-change.
Fold-change and fold-regulation values greater than 2 are indicated in red; fold-change values less than 0.5 and fold-regulation values less than -2 are indicated in blue.

## Sheet: p-value
		p-value (comparing to control group)
Position	Symbol	Group 1
A01	Abcc4	0.143107
A02	Abhd2	0.900449
A03	Acsl3	0.770303
A04	Adamts1	0.269149
A05	Aldh1a3	0.174613
A06	Appbp2	0.151712
A07	Ar	0.391446
A08	Camkk2	0.190332
A09	Cenpn	0.008323
A10	Cited2	0.353915
A11	Ackr3	0.462329
A12	Cyp2u1	0.002337
B01	Dbi	0.194301
B02	Dhcr24	0.876428
B03	Eaf2	0.666526
B04	Elk1	0.093346
B05	Ell2	0.607154
B06	Endod1	0.992324
B07	Errfi1	0.357825
B08	Fam105a	0.080789
B09	Fkbp5	0.666361
B10	Fos	0.715746
B11	Fzd5	0.955748
B12	Gucy1a3	0.893009
C01	Herc3	0.096429
C02	Hpgd	0.877757
C03	Igf1r	0.046371
C04	Igfbp5	0.097439
C05	Irs2	0.00148
C06	Jun	0.392038
C07	Klk4	0.130155
C08	Klkb1	0.280421
C09	Krt8	0.417548
C10	Lama1	0.039143
C11	Lifr	0.277453
C12	Lrig1	0.101839
D01	Lrrfip2	0.001456
D02	Maf	0.003065
D03	Mme	0.57293
D04	Mt2	0.570902
D05	Map7d1	0.019545
D06	Myc	0.610292
D07	Ncapd3	0.638996
D08	Ndrg1	0.282149
D09	Nfkb1	0.712108
D10	Nfkb2	0.029223
D11	Nfkbia	0.594835
D12	Nkx3-1	0.809424
E01	Orm1	0.066197
E02	Orm2	0.819871
E03	Pak1ip1	0.232509
E04	Pgc	0.240832
E05	Pias1	0.01322
E06	Pik3r3	0.052237
E07	Pmepa1	0.074931
E08	Ppap2a	0.70208
E09	Rab4a	0.002874
E10	Rel	0.066486
E11	Rela	0.759955
E12	Rhou	0.358222
F01	Sec22c	0.379223
F02	Sgk1	0.148211
F03	Slc26a2	0.859061
F04	Slc45a3	0.754775
F05	Sms	0.057218
F06	Snai2	0.309701
F07	Sord	0.001876
F08	Sp1	0.063579
F09	Spdef	0.55381
F10	Srf	0.002677
F11	Steap4	0.391876
F12	Stk39	0.011887
G01	Tiparp	0.18642
G02	Tmprss2	0.300477
G03	Tpd52	0.606495
G04	Trib1	0.555914
G05	Tsc22d1	0.061376
G06	Tsc22d3	0.890754
G07	Vapa	0.052673
G08	Vipr1	0.722102
G09	Wipi1	0.348169
G10	Zbtb10	0.055822
G11	Zbtb16	0.016627
G12	Zfp189	0.995829
H01	Actb	0.009993
H02	B2m	0.72728
H03	Gapdh	0
H04	Gusb	0.017274
H05	Hsp90ab1	0.166593
H06	MGDC	0.187707
H07	RTC	0.000981
H08	RTC	0.000981
H09	RTC	0.000981
H10	PPC	0.373312
H11	PPC	0.41157
H12	PPC	0.152626
p-value:
The p values are calculated based on a Studentï¿_s t-test of the replicate 2^(- Delta Ct) values for each gene in the control group and treatment groups, and p values less than 0.05 are indicated in red.

## Sheet: Fold Regulation
		Up-Down Regulation (comparing to control group)
		Group 1
Position	Symbol	Fold Regulation	Comments
A01	Abcc4	-1.2636
A02	Abhd2	1.0353
A03	Acsl3	1.2202
A04	Adamts1	-1.331
A05	Aldh1a3	1.5061
A06	Appbp2	1.1983
A07	Ar	-1.2315
A08	Camkk2	-1.1931
A09	Cenpn	1.5438	A
A10	Cited2	-1.9382
A11	Ackr3	-1.0673
A12	Cyp2u1	-3.782
B01	Dbi	-1.2731
B02	Dhcr24	1.0009
B03	Eaf2	1.0731
B04	Elk1	-1.3765
B05	Ell2	1.1925
B06	Endod1	1.0222
B07	Errfi1	1.3652
B08	Fam105a	1.8232
B09	Fkbp5	-1.1923
B10	Fos	1.1612
B11	Fzd5	1.0001
B12	Gucy1a3	-1
C01	Herc3	-1.3628
C02	Hpgd	-1.0322
C03	Igf1r	-1.8228
C04	Igfbp5	-1.5833
C05	Irs2	-2.7981
C06	Jun	-1.4291
C07	Klk4	-1.8834	A
C08	Klkb1	-1.6409	A
C09	Krt8	1.2421
C10	Lama1	2.6197
C11	Lifr	-1.0842
C12	Lrig1	-1.2491
D01	Lrrfip2	-1.2492
D02	Maf	-1.6924
D03	Mme	2.463
D04	Mt2	-1.1062	A
D05	Map7d1	-2.2806
D06	Myc	-1.1943
D07	Ncapd3	1.0506
D08	Ndrg1	-1.4107
D09	Nfkb1	-1.0406
D10	Nfkb2	-1.4009
D11	Nfkbia	1.0531
D12	Nkx3-1	2.4658	A
E01	Orm1	-4.3171
E02	Orm2	-1.0578	A
E03	Pak1ip1	-1.1206
E04	Pgc	-1.7043	A
E05	Pias1	-1.2305
E06	Pik3r3	1.437
E07	Pmepa1	2.3494
E08	Ppap2a	-1.0311
E09	Rab4a	-2.3275
E10	Rel	1.5042
E11	Rela	-1.0811
E12	Rhou	1.2738
F01	Sec22c	-1.1682
F02	Sgk1	1.6462
F03	Slc26a2	-9.4787	B
F04	Slc45a3	1.475
F05	Sms	-1.3378	A
F06	Snai2	1.1917
F07	Sord	-2.1658
F08	Sp1	-1.1848
F09	Spdef	1.7908	A
F10	Srf	-2.5969
F11	Steap4	1.2308
F12	Stk39	-1.3363
G01	Tiparp	1.5961
G02	Tmprss2	-1.2442
G03	Tpd52	-1.1285
G04	Trib1	1.1469
G05	Tsc22d1	-1.3854
G06	Tsc22d3	-1.0231
G07	Vapa	-1.1805
G08	Vipr1	1.0533
G09	Wipi1	1.134
G10	Zbtb10	-1.4304
G11	Zbtb16	-5.3946
G12	Zfp189	1.0048
H01	Actb	-1.688
H02	B2m	-1.1406
H03	Gapdh	1
H04	Gusb	1.6391
H05	Hsp90ab1	-1.2243
H06	MGDC	-3.7994	A
H07	RTC	-32.5701	C
H08	RTC	-32.5701	C
H09	RTC	-32.5701	C
H10	PPC	-1.3151
H11	PPC	-1.3193
H12	PPC	-1.6428
Comments:
A: This geneï¿_s average threshold cycle is relatively high (> 30) in either the control or the test sample, and is reasonably low in the other sample (< 30).
These data mean that the geneï¿_s expression is relatively low in one sample and reasonably detected in the other sample suggesting that the actual fold-change value is at least as large as the calculated and reported fold-change result.
This fold-change result may also have greater variations if p value > 0.05; therefore, it is important to have a sufficient number of biological replicates to validate the result for this gene.
B: This geneï¿_s average threshold cycle is relatively high (> 30), meaning that its relative expression level is low, in both control and test samples, and the p-value for the fold-change is either unavailable or relatively high (p > 0.05).
This fold-change result may also have greater variations; therefore, it is important to have a sufficient number of biological replicates to validate the result for this gene.
C: This geneï¿_s average threshold cycle is either not determined or greater than the defined cut-off value (default 35), in both samples meaning that its expression was undetected, making this fold-change result erroneous and un-interpretable.
Fold Change & Fold Regulation:
Fold-Change (2^(- Delta Delta Ct)) is the normalized gene expression (2^(- Delta Ct)) in the Test Sample divided the normalized gene expression (2^(- Delta Ct)) in the Control Sample.
Fold-Regulation represents fold-change results in a biologically meaningful way. Fold-change values greater than one indicate a positive- or an up-regulation, and the fold-regulation is equal to the fold-change.
Fold-change values less than one indicate a negative or down-regulation, and the fold-regulation is the negative inverse of the fold-change.
Fold-change and fold-regulation values greater than 2 are indicated in red; fold-change values less than 0.5 and fold-regulation values less than -2 are indicated in blue.
