# Supplementary material for: The Homeodomain Transcription Factor NKX3.1 Modulates Bladder Outlet Obstruction Induced Fibrosis in Mice
Source: Front Pediatr. 2019 Nov 12;7:446. doi: 10.3389/fped.2019.00446 (PMC6861332; doi:10.3389/fped.2019.00446)
Supplement: Supplemental Table 2 — Raw data from AR target gene qRT-PCR microarray. Control group is RNA from PO operated bladders. Group 1 is RNA from CPO (PO in castrated mice) operated bladders. Position is the position on the microarray plate. Symbol is the gene abbreviation. AVG Ct is the average of three biological replicates. Standard deviation is the standard deviation of the biological replicates. [file Table_2.XLS]

## Sheet: Gene Table
PCR Array Catalog #:		PAMM-142Z
Position	Unigene	Refseq	Symbol	Description	Gname	RT2 Catalog
A01	Mm.40537	NM_001033336	Abcc4	ATP-binding cassette, sub-family C (CFTR/MRP), member 4	D630049P08Rik/MOATB/MRP4	PPM60924C
A02	Mm.365490	NM_018811	Abhd2	Abhydrolase domain containing 2	2210009N18Rik/LABH2/Labh-2	PPM42066B
A03	Mm.276016	NM_001033606	Acsl3	Acyl-CoA synthetase long-chain family member 3	2610510B12Rik/Acs3/C85929/Facl3/Pro2194	PPM63570C
A04	Mm.1421	NM_009621	Adamts1	A disintegrin-like and metallopeptidase (reprolysin type) with thrombospondin type 1 motif, 1	ADAM-TS1/ADAMTS/ADAMTS-1/C3-C5/METH-1/METH1	PPM03602C
A05	Mm.140988	NM_053080	Aldh1a3	Aldehyde dehydrogenase family 1, subfamily A3	ALDH6/RALDH3/V1	PPM31491A
A06	Mm.271997	NM_025825	Appbp2	Amyloid beta precursor protein (cytoplasmic tail) binding protein 2	1300003O07Rik/AI465480/PAT1	PPM36482A
A07	Mm.394224	NM_013476	Ar	Androgen receptor	AW320017/Tfm	PPM05196F
A08	Mm.289237	NM_145358	Camkk2	Calcium/calmodulin-dependent protein kinase kinase 2, beta	6330570N16Rik/AW061083/mKIAA0787	PPM37657A
A09	Mm.23185	NM_028131	Cenpn	Centromere protein N	2610510J17Rik/AI426416/AW545024	PPM26405A
A10	Mm.272321	NM_010828	Cited2	Cbp/p300-interacting transactivator, with Glu/Asp-rich carboxy-terminal domain, 2	AI835299/ER154-like/Mrg1/Msg2/p35srj	PPM36526A
A11	Mm.491219	NM_007722	Ackr3	Chemokine (C-X-C motif) receptor 7	AW541270/CXC-R7/CXCR-7/Cmkor1/Cxcr7/RDC-1/Rdc1	PPM03179A
A12	Mm.473179	NM_027816	Cyp2u1	Cytochrome P450, family 2, subfamily u, polypeptide 1	8430436A10Rik	PPM35759D
B01	Mm.2785	NM_007830	Dbi	Diazepam binding inhibitor	ACBD1/Acbp/EP/endozepine	PPM05253B
B02	Mm.133370	NM_053272	Dhcr24	24-dehydrocholesterol reductase	2310076D10Rik/5830417J06Rik/mKIAA0018	PPM05205F
B03	Mm.432078	NM_134111	Eaf2	ELL associated factor 2	AW048865/FESTA-L/FESTA-S/Festa/Traits/U19	PPM03629A
B04	Mm.490895	NM_007922	Elk1	ELK1, member of ETS oncogene family	Elk-1	PPM03038F
B05	Mm.21288	NM_138953	Ell2	Elongation factor RNA polymerase II 2	-	PPM26153F
B06	Mm.41423	NM_028013	Endod1	Endonuclease domain containing 1	2210414F18Rik/2310067E08Rik/C85344	PPM28812A
B07	Mm.318841	NM_133753	Errfi1	ERBB receptor feedback inhibitor 1	1300002F13Rik/AI788755/Mig-6/Mig6/RALT	PPM34998A
B08	Mm.266485	NM_198301	Fam105a	Family with sequence similarity 105, member A	9830126M18	PPM36071A
B09	Mm.276405	NM_010220	Fkbp5	FK506 binding protein 5	D17Ertd592e/Dit1/FKBP-5/FKBP51	PPM04582B
B10	Mm.246513	NM_010234	Fos	FBJ osteosarcoma oncogene	D12Rfj1/c-fos/cFos	PPM02940C
B11	Mm.470210	NM_022721	Fzd5	Frizzled homolog 5 (Drosophila)	5330434N09Rik/AI427138/Fz-5/Fz5/mFz5	PPM05438G
B12	Mm.143831	NM_021896	Gucy1a3	Guanylate cyclase 1, soluble, alpha 3	1200016O07Rik	PPM31568A
C01	Mm.191892	NM_028705	Herc3	Hect domain and RLD 3	5730409F18Rik/AI646603/mKIAA0032	PPM60298A
C02	Mm.18832	NM_008278	Hpgd	Hydroxyprostaglandin dehydrogenase 15 (NAD)	15-PGDH/AV026552	PPM25958E
C03	Mm.275742	NM_010513	Igf1r	Insulin-like growth factor I receptor	A330103N21Rik/CD221/D930020L01/IGF-1R/hyft	PPM04714F
C04	Mm.405761	NM_010518	Igfbp5	Insulin-like growth factor binding protein 5	AI256729/AW208790/IGFBP-5/IGFBP-5P	PPM05198B
C05	Mm.407207	NM_001081212	Irs2	Insulin receptor substrate 2	Irs-2	PPM03292B
C06	Mm.275071	NM_010591	Jun	Jun oncogene	AP-1/Junc/c-jun	PPM03037A
C07	Mm.42080	NM_019928	Klk4	Kallikrein related-peptidase 4 (prostase, enamel matrix, prostate)	ESMP1/KLK-L1/PSTS/Prss17	PPM04651A
C08	Mm.482691	NM_008455	Klkb1	Kallikrein B, plasma 1	APS/Kal-3/Kal3/Klk3/PSA	PPM03823A
C09	Mm.358618	NM_031170	Krt8	Keratin 8	AA960620/AL022697/AU019895/Card2/EndoA/K8/Krt-2.8/Krt2-8	PPM04776F
C10	Mm.303386	NM_008480	Lama1	Laminin, alpha 1	AA408497/Lama	PPM05357F
C11	Mm.149720	NM_013584	Lifr	Leukemia inhibitory factor receptor	A230075M04Rik/AW061234/LIF	PPM03135C
C12	Mm.245210	NM_008377	Lrig1	Leucine-rich repeats and immunoglobulin-like domains 1	D6Bwg0781e/Img/LIG-1	PPM34629A
D01	Mm.302287	NM_027742	Lrrfip2	Leucine rich repeat (in FLII) interacting protein 2	5133400F20Rik/AI850587	PPM39208A
D02	Mm.439772	NM_001025577	Maf	Avian musculoaponeurotic fibrosarcoma (v-maf) AS42 oncogene homolog	2810401A20Rik/A230108G15Rik/AW047063/c-maf	PPM03115B
D03	Mm.296022	NM_008604	Mme	Membrane metallo endopeptidase	6030454K05Rik/C85356/CALLA/CD10/NEP/SFE	PPM03215A
D04	Mm.147226	NM_008630	Mt2	Metallothionein 2	AA409533/MT-II/Mt-2	PPM03881F
D05	Mm.266716	NM_144941	Map7d1	Microtubule-associated protein 7 domain containing 1	AV028413/BC019977/Mtap7d1/Parcc1/Rprc1/mKIAA1187	PPM36081A
D06	Mm.2444	NM_010849	Myc	Myelocytomatosis oncogene	AU016757/Myc2/Niard/Nird/bHLHe39	PPM02924F
D07	Mm.251777	NM_178113	Ncapd3	Non-SMC condensin II complex, subunit D3	2810487N22Rik/4632407J06Rik/AI195468/AU018739/B130055D15Rik/mKIAA0056	PPM35169A
D08	Mm.30837	NM_008681	Ndrg1	N-myc downstream regulated gene 1	CAP43/CMT4D/DRG1/HMSNL/NMSL/Ndr1/Ndrl/PROXY1/RTP/TDD5	PPM05255B
D09	Mm.256765	NM_008689	Nfkb1	Nuclear factor of kappa light polypeptide gene enhancer in B-cells 1, p105	NF-KB1/NF-kappaB/NF-kappaB1/p105/p50/p50/p105	PPM02930F
D10	Mm.102365	NM_019408	Nfkb2	Nuclear factor of kappa light polypeptide gene enhancer in B-cells 2, p49/p100	NF-kappaB2/lyt/p49/p49/p100/p50B/p52	PPM03204G
D11	Mm.170515	NM_010907	Nfkbia	Nuclear factor of kappa light polypeptide gene enhancer in B-cells inhibitor, alpha	AI462015/Nfkbi	PPM02943B
D12	Mm.3520	NM_010921	Nkx3-1	NK-3 transcription factor, locus 1 (Drosophila)	Bax/NKX3.1/NKX3A/Nkx-3.1/bagpipe	PPM05232A
E01	Mm.4777	NM_008768	Orm1	Orosomucoid 1	Agp-1/Agp-2/Orm-1	PPM04225A
E02	Mm.14173	NM_011016	Orm2	Orosomucoid 2	Agp1/Orm-2	PPM04524A
E03	Mm.24789	NM_026550	Pak1ip1	PAK1 interacting protein 1	5830431I15Rik/5930415H02Rik/AA419825/AI314040/AW556169/Gdpd1/PIP1	PPM26685A
E04	Mm.22957	NM_025973	Pgc	Progastricsin (pepsinogen C)	2210410L06Rik/Upg-1/Upg1	PPM26371A
E05	Mm.491651	NM_019663	Pias1	Protein inhibitor of activated STAT 1	2900068C24Rik/Ddxbp1/GBP	PPM05128C
E06	Mm.253819	NM_181585	Pik3r3	Phosphatidylinositol 3 kinase, regulatory subunit, polypeptide 3 (p55)	AA414954/p55pik	PPM05122F
E07	Mm.73682	NM_022995	Pmepa1	Prostate transmembrane protein, androgen induced 1	2210418I02Rik/AW455466/Erg1.2/N4wbp4/Stag1/Tmepai	PPM03825F
E08	Mm.317186	NM_008903	Ppap2a	Phosphatidic acid phosphatase type 2A	Hic53/Hpic53/LPP-1/LPP1/PAP-2a/PAP2-alpha/PAP2a/mPAP	PPM05223A
E09	Mm.9221	NM_009003	Rab4a	RAB4A, member RAS oncogene family	AI848268/Rab4	PPM06274C
E10	Mm.4869	NM_009044	Rel	Reticuloendotheliosis oncogene	c-Rel	PPM03194E
E11	Mm.249966	NM_009045	Rela	V-rel reticuloendotheliosis viral oncogene homolog A (avian)	p65	PPM04224F
E12	Mm.168257	NM_133955	Rhou	Ras homolog gene family, member U	2310026M05Rik/AI182090/Arhu/CDC42L1/G28K/WRCH-1/WRCH1/mG28K	PPM04740A
F01	Mm.31421	NM_178677	Sec22c	SEC22 vesicle trafficking protein homolog C (S. cerevisiae)	4932412K21/5930407I15Rik/C530046H07/Sec22l3	PPM27881A
F02	Mm.28405	NM_011361	Sgk1	Serum/glucocorticoid regulated kinase 1	Sgk	PPM05023A
F03	Mm.24803	NM_007885	Slc26a2	Solute carrier family 26 (sulfate transporter), member 2	Dtd/ST-OB	PPM26689A
F04	Mm.200307	NM_145977	Slc45a3	Solute carrier family 45, member 3	2210413P12Rik/AU023994/AU043764/IPCA-6/PRST/Pcanap6	PPM32949A
F05	Mm.18652	NM_009214	Sms	Spermine synthase	AI427066/Gy/SPMSY/SpmST/gyro	PPM25948A
F06	Mm.4272	NM_011415	Snai2	Snail homolog 2 (Drosophila)	Slug/Slugh/Snail2	PPM04505A
F07	Mm.471786	NM_146126	Sord	Sorbitol dehydrogenase	Sdh-1/Sdh1/Sodh-1	PPM03301A
F08	Mm.4618	NM_013672	Sp1	Trans-acting transcription factor 1	1110003E12Rik/AA450830/AI845540/Sp1-1	PPM04585F
F09	Mm.26768	NM_013891	Spdef	SAM pointed domain containing ets transcription factor	PDEF/Pse	PPM05224B
F10	Mm.45044	NM_020493	Srf	Serum response factor	AW049942/AW240594	PPM03580F
F11	Mm.31403	NM_054098	Steap4	STEAP family member 4	1110021O17Rik/AI481214/Tiarp/Tnfaip9	PPM60154B
F12	Mm.198414	NM_016866	Stk39	Serine/threonine kinase 39, STE20/SPS1 homolog (yeast)	AW227544/AW556857/DCHT/RF005/Rnl5/SPAK	PPM39676A
G01	Mm.246398	NM_178892	Tiparp	TCDD-inducible poly(ADP-ribose) polymerase	ARTD14/AW558171/PARP7	PPM34696A
G02	Mm.276145	NM_015775	Tmprss2	Transmembrane protease, serine 2	D16Ertd61e	PPM05221A
G03	Mm.371590	NM_009412	Tpd52	Tumor protein D52	AI043038/mD52	PPM24857A
G04	Mm.40298	NM_144549	Trib1	Tribbles homolog 1 (Drosophila)	A530090O15Rik/TRB-1/Trb1	PPM28683A
G05	Mm.153272	NM_009366	Tsc22d1	TSC22 domain family, member 1	AA589566/AW105905/Egr5/TSC-22/Tgfb1i4/Tsc/Tsc22	PPM04427B
G06	Mm.22216	NM_010286	Tsc22d3	TSC22 domain family, member 3	DIP/Dsip1/Gilz/TSC-22R/Tilz3	PPM05624F
G07	Mm.266767	NM_013933	Vapa	Vesicle-associated membrane protein, associated protein A	33kDa/VAP33	PPM06280A
G08	Mm.282007	NM_011703	Vipr1	Vasoactive intestinal peptide receptor 1	AV071699/VIP-R1/VPAC1	PPM04958A
G09	Mm.35817	NM_145940	Wipi1	WD repeat domain, phosphoinositide interacting 1	4930533H01Rik/AW411817/D11Ertd498e	PPM28369B
G10	Mm.413596	NM_177660	Zbtb10	Zinc finger and BTB domain containing 10	4832414A18/AU021107/RINZF	PPM30607A
G11	Mm.457803	NM_001033324	Zbtb16	Zinc finger and BTB domain containing 16	AI467657/PLZF/Zfp145/lu	PPM28151A
G12	Mm.186994	NM_145547	Zfp189	Zinc finger protein 189	BB131811/C430015I23Rik	PPM32622A
H01	Mm.391967	NM_007393	Actb	Actin, beta	Actx/E430023M04Rik/beta-actin	PPM02945B
H02	Mm.163	NM_009735	B2m	Beta-2 microglobulin	Ly-m11/beta2-m/beta2m	PPM03562A
H03	Mm.304088	NM_008084	Gapdh	Glyceraldehyde-3-phosphate dehydrogenase	Gapd	PPM02946E
H04	Mm.3317	NM_010368	Gusb	Glucuronidase, beta	AI747421/Gur/Gus/Gus-r/Gus-s/Gus-t/Gus-u/Gut/asd/g	PPM05490C
H05	Mm.2180	NM_008302	Hsp90ab1	Heat shock protein 90 alpha (cytosolic), class B member 1	90kDa/AL022974/C81438/Hsp84/Hsp84-1/Hsp90/Hspcb	PPM04803F
H06	N/A	SA_00106	MGDC	Mouse Genomic DNA Contamination	MIGX1B
H07	N/A	SA_00104	RTC	Reverse Transcription Control	RTC	PPX63340A
H08	N/A	SA_00104	RTC	Reverse Transcription Control	RTC	PPX63340A
H09	N/A	SA_00104	RTC	Reverse Transcription Control	RTC	PPX63340A
H10	N/A	SA_00103	PPC	Positive PCR Control	PPC
H11	N/A	SA_00103	PPC	Positive PCR Control	PPC
H12	N/A	SA_00103	PPC	Positive PCR Control	PPC

## Sheet: Average Ct
		AVG Ct		Standard Deviation
Position	Symbol	Control Group	Group 1	Control Group	Group 1
A01	Abcc4	23.87	27.85	0.973583	2.02422
A02	Abhd2	19.47	23.86	0.879545	2.02739
A03	Acsl3	21.64	25.83	0.881733	2.13031
A04	Adamts1	19.81	24.89	1.20726	2.09425
A05	Aldh1a3	23.43	27.47	1.05443	1.61383
A06	Appbp2	21.54	26.26	1.16506	2.19671
A07	Ar	21.74	25.99	0.850481	2.15925
A08	Camkk2	21.96	26.03	1.1205	1.90546
A09	Cenpn	24.55	29.42	1.24455	1.95969
A10	Cited2	21.34	25.35	0.852614	1.89688
A11	Ackr3	20.45	25.97	1.11635	1.96175
A12	Cyp2u1	26.34	29.21	0.724101	1.72953
B01	Dbi	19.78	23.56	0.992783	1.89755
B02	Dhcr24	20.64	25.4	0.760315	1.89049
B03	Eaf2	24.7	28.92	0.877936	2.11952
B04	Elk1	22.66	26.98	0.934674	2.0972
B05	Ell2	21.59	26.26	1.03029	2.224
B06	Endod1	21.62	26.22	0.915615	2.01958
B07	Errfi1	19.76	25.37	1.07206	2.15111
B08	Fam105a	21.94	25.83	1.2583	1.98288
B09	Fkbp5	21.44	26.42	0.751668	2.07044
B10	Fos	21.15	25.67	1.00952	1.89207
B11	Fzd5	22.4	26.98	1.05806	2.3445
B12	Gucy1a3	21.23	25.86	1.37775	2.00708
C01	Herc3	24.4	29.17	1.17026	2.05654
C02	Hpgd	21.59	25.25	0.856583	2.30696
C03	Igf1r	21.27	25.35	0.858136	1.85283
C04	Igfbp5	19.64	23.77	0.673112	1.75941
C05	Irs2	22.54	26.24	0.742988	1.73792
C06	Jun	20.85	26.09	0.627661	2.27849
C07	Klk4	28.14	31.49	1.12961	1.00947
C08	Klkb1	28.22	31.82	1.29373	1.46085
C09	Krt8	17.54	22.65	0.810513	2.0634
C10	Lama1	23.53	28.64	1.6524	2.70237
C11	Lifr	20.71	24.93	1.23342	1.9487
C12	Lrig1	23.3	27.97	1.31056	2.32537
D01	Lrrfip2	21.24	25.86	1.28555	2.13654
D02	Maf	19.96	23.27	1.06052	1.75872
D03	Mme	20.18	29.5	0.831881	2.26986
D04	Mt2	26.48	30.79	1.24206	1.16502
D05	Map7d1	21.08	25.22	0.655406	1.81005
D06	Myc	22.09	27.7	0.786556	2.06534
D07	Ncapd3	22.48	26.57	1.20193	2.14441
D08	Ndrg1	21.34	25.96	1.14922	1.90664
D09	Nfkb1	20.87	24.92	1.06508	2.02425
D10	Nfkb2	24.06	28.44	1.1107	1.88418
D11	Nfkbia	20.35	25.1	1.29029	2.24332
D12	Nkx3-1	24.34	34.56	1.05283	0.756449
E01	Orm1	25.91	28.75	1.09889	0.890305
E02	Orm2	25.83	29.61	1.8554	1.20896
E03	Pak1ip1	21.47	25.68	1.06298	2.15209
E04	Pgc	27.89	31.15	0.803588	1.05617
E05	Pias1	21.19	25.61	1.2818	2.01387
E06	Pik3r3	21.48	25.23	1.01055	2.10783
E07	Pmepa1	23.16	29.13	0.697214	2.0428
E08	Ppap2a	19.78	24.11	1.26369	2.03561
E09	Rab4a	21.99	25.75	0.826216	2.04551
E10	Rel	22.66	26.6	1.06604	2.15748
E11	Rela	22.6	27.19	0.905566	2.03747
E12	Rhou	20.82	26.25	0.926295	1.884
F01	Sec22c	23.61	27.44	0.935124	1.8939
F02	Sgk1	20.26	24.94	1.05208	2.30829
F03	Slc26a2	31.43	28.08	6.18285	2.57373
F04	Slc45a3	22.17	28.5	0.708418	2.27471
F05	Sms	25.57	29.28	1.11579	2.34795
F06	Snai2	21.8	25.75	1.54655	2.06518
F07	Sord	21.78	25.12	0.929096	1.87197
F08	Sp1	20.95	24.95	1.20042	2.03459
F09	Spdef	26.2	34.33	1.28375	1.1609
F10	Srf	21.17	25.41	0.852733	1.88276
F11	Steap4	21.33	25.7	0.999314	1.92699
F12	Stk39	21.4	25.76	1.12889	2.0345
G01	Tiparp	20.58	25.82	1.27219	1.88715
G02	Tmprss2	18.75	22.8	0.830167	2.05011
G03	Tpd52	19.76	23.94	0.871822	1.9481
G04	Trib1	21.81	26.23	1.08489	2.05158
G05	Tsc22d1	21.18	24.6	1.07493	2.02584
G06	Tsc22d3	19.62	24.66	1.08177	2.28908
G07	Vapa	19.07	23.4	1.14745	2.11731
G08	Vipr1	24.01	29.03	0.809142	2.02575
G09	Wipi1	20.82	24.91	1.00911	2.07953
G10	Zbtb10	22.48	26.5	1.08322	2.02006
G11	Zbtb16	22.66	27.58	0.892096	1.96562
G12	Zfp189	23.36	27.63	1.38372	2.00956
H01	Actb	14.53	18.77	0.970237	2.13722
H02	B2m	15.98	20.76	0.879515	1.77783
H03	Gapdh	16.62	21.54	1.23267	2.07035
H04	Gusb	21.57	24.95	0.997523	2.26352
H05	Hsp90ab1	16.48	20.8	0.960336	2.02131
H06	MGDC	29.87	32.93	2.11366	0.675352
H07	RTC	35	35	0	0
H08	RTC	35	35	0	0
H09	RTC	35	35	0	0
H10	PPC	15.72	19.55	0.773656	1.73464
H11	PPC	15.68	19.43	0.625681	1.92979
H12	PPC	16.02	19.59	0.608507	1.66997

## Sheet: Average Delta(Ct)
		AVG Delta(Ct) (Ct(GOI) - Ave Ct(HKG))		Standard Deviation
Position	Symbol	Control Group	Group 1	Control Group	Group 1
A01	Abcc4	7.24987	6.30845	0.306541	0.398606
A02	Abhd2	2.85042	2.31277	0.476605	0.196087
A03	Acsl3	5.02599	4.28965	0.383337	0.401244
A04	Adamts1	3.19126	3.34435	0.318484	0.045016
A05	Aldh1a3	6.8152	5.92608	0.514981	0.459014
A06	Appbp2	4.91962	4.71522	0.147193	0.327596
A07	Ar	5.12367	4.44775	0.428509	0.687481
A08	Camkk2	5.34629	4.48644	0.267422	0.318492
A09	Cenpn	7.93203	7.87677	0.066436	0.138247
A10	Cited2	4.72016	3.80146	1.14368	0.377163
A11	Ackr3	3.83029	4.43047	0.119868	0.118026
A12	Cyp2u1	9.7256	7.66094	0.758161	0.682005
B01	Dbi	3.15707	2.01614	0.292002	0.302048
B02	Dhcr24	4.02465	3.85245	0.53766	0.449484
B03	Eaf2	8.07657	7.38052	0.407144	0.759545
B04	Elk1	6.04497	5.43914	0.34477	0.368009
B05	Ell2	4.97511	4.71371	0.272681	0.455784
B06	Endod1	4.99673	4.67832	0.363232	0.120488
B07	Errfi1	3.14339	3.82993	0.463618	0.219631
B08	Fam105a	5.31963	4.2878	0.246559	0.188182
B09	Fkbp5	4.82403	4.87655	0.900271	0.101466
B10	Fos	4.52748	4.12607	0.401099	0.249435
B11	Fzd5	5.78453	5.43207	0.253116	0.299451
B12	Gucy1a3	4.61127	4.31649	0.157272	0.540761
C01	Herc3	7.7773	7.62793	0.190566	0.174906
C02	Hpgd	4.97086	3.70623	0.378071	0.484638
C03	Igf1r	4.6494	3.80694	0.594112	0.318207
C04	Igfbp5	3.02136	2.23047	0.626465	0.63983
C05	Irs2	5.91799	4.69319	0.610875	0.455439
C06	Jun	4.23359	4.54801	0.607119	0.209828
C07	Klk4	11.5234	9.9497	0.451714	1.16423
C08	Klkb1	11.5989	10.2752	0.248761	1.15851
C09	Krt8	0.924108	1.1045	0.579147	0.478551
C10	Lama1	6.91336	7.09514	0.469275	0.801845
C11	Lifr	4.09076	3.38695	0.014289	0.342894
C12	Lrig1	6.6793	6.42581	0.081566	0.301116
D01	Lrrfip2	4.61914	4.31244	0.056352	0.190675
D02	Maf	3.34367	1.7267	0.205105	0.353412
D03	Mme	3.55902	7.9547	1.18722	1.05709
D04	Mt2	9.86082	9.24227	0.276511	1.04923
D05	Map7d1	4.46158	3.67793	0.783332	0.303273
D06	Myc	5.47393	6.15143	0.644786	0.29697
D07	Ncapd3	5.8571	5.02862	0.088578	0.29403
D08	Ndrg1	4.71982	4.41108	0.508838	0.296628
D09	Nfkb1	4.24703	3.37687	0.17212	0.246648
D10	Nfkb2	7.43796	6.89959	0.248549	0.279365
D11	Nfkbia	3.73108	3.55099	0.110981	0.307541
D12	Nkx3-1	7.7205	13.0188	0.98195	1.39297
E01	Orm1	9.28731	7.20624	1.54477	1.19353
E02	Orm2	9.21199	8.0682	1.14181	0.89036
E03	Pak1ip1	4.8483	4.13353	0.201801	0.278563
E04	Pgc	11.273	9.60429	0.550596	1.08557
E05	Pias1	4.56996	4.06222	0.050692	0.283918
E06	Pik3r3	4.86285	3.68582	0.230173	0.187532
E07	Pmepa1	6.5442	7.58749	0.709783	0.089243
E08	Ppap2a	3.16127	2.56162	0.071411	0.252925
E09	Rab4a	5.37578	4.20875	0.485109	0.026628
E10	Rel	6.04215	5.05783	0.175288	0.324222
E11	Rela	5.97895	5.64563	0.434159	0.090576
E12	Rhou	4.1995	4.71015	0.545572	0.228444
F01	Sec22c	6.98864	5.89838	0.348584	0.289268
F02	Sgk1	3.64602	3.39471	0.543061	0.317935
F03	Slc26a2	14.8116	6.53177	6.39317	0.549624
F04	Slc45a3	5.55239	6.95991	1.1884	1.07041
F05	Sms	8.94671	7.73579	0.258818	0.383654
F06	Snai2	5.17735	4.209	0.334637	0.141447
F07	Sord	5.1625	3.57259	0.399321	0.357242
F08	Sp1	4.33314	3.40858	0.145355	0.277339
F09	Spdef	9.58345	12.7853	2.15685	1.07497
F10	Srf	4.55543	3.87037	0.380685	0.285925
F11	Steap4	4.71121	4.15392	0.492742	0.360094
F12	Stk39	4.78171	4.21179	0.155502	0.349131
G01	Tiparp	3.95901	4.27335	0.077001	0.190461
G02	Tmprss2	2.13235	1.25764	0.419933	0.28187
G03	Tpd52	3.14395	2.39568	0.403584	0.356318
G04	Trib1	5.18798	4.68782	0.47122	0.343172
G05	Tsc22d1	4.56602	3.05809	0.300339	0.106448
G06	Tsc22d3	2.99736	3.12052	0.907222	0.251088
G07	Vapa	2.44776	1.85919	0.152976	0.30767
G08	Vipr1	7.39048	7.48893	0.917381	0.408927
G09	Wipi1	4.20131	3.36416	0.225275	0.124897
G10	Zbtb10	5.86104	4.95688	0.326161	0.286121
G11	Zbtb16	6.04424	6.0338	0.996312	0.463759
G12	Zfp189	6.7436	6.08852	0.159497	0.074643
H01	Actb	-2.0878	-2.77667	0.269172	0.354511
H02	B2m	-0.636689	-0.785302	0.610577	0.506432
H03	Gapdh	0	0	0	0
H04	Gusb	4.94949	3.4054	0.245569	0.417041
H05	Hsp90ab1	-0.138719	-0.74181	0.311078	0.129868
H06	MGDC	13.2532	11.3899	1.39514	1.75384
H07	RTC	18.3813	13.4556	1.23267	2.07035
H08	RTC	18.3813	13.4556	1.23267	2.07035
H09	RTC	18.3813	13.4556	1.23267	2.07035
H10	PPC	-0.894273	-1.99749	0.619633	0.89551
H11	PPC	-0.938726	-2.118	0.668914	0.796962
H12	PPC	-0.602263	-1.95054	0.719548	0.861024

## Sheet: 2^(-Avg.(Delta(Ct))
		2^(-Avg.(Delta(Ct))
Position	Symbol	Control Group	Group 1
A01	Abcc4	0.00657	0.012617
A02	Abhd2	0.138656	0.201273
A03	Acsl3	0.030692	0.051131
A04	Adamts1	0.10948	0.098458
A05	Aldh1a3	0.00888	0.016446
A06	Appbp2	0.03304	0.03807
A07	Ar	0.028683	0.045824
A08	Camkk2	0.024581	0.044612
A09	Cenpn	0.004095	0.004255
A10	Cited2	0.037939	0.071721
A11	Ackr3	0.070302	0.046376
A12	Cyp2u1	0.001181	0.004941
B01	Dbi	0.112105	0.247218
B02	Dhcr24	0.061441	0.06923
B03	Eaf2	0.003704	0.006001
B04	Elk1	0.015145	0.023049
B05	Ell2	0.031794	0.038109
B06	Endod1	0.031321	0.039056
B07	Errfi1	0.113173	0.07032
B08	Fam105a	0.02504	0.051197
B09	Fkbp5	0.035304	0.034042
B10	Fos	0.04336	0.05727
B11	Fzd5	0.018142	0.023162
B12	Gucy1a3	0.040914	0.050189
C01	Herc3	0.004558	0.005056
C02	Hpgd	0.031887	0.076615
C03	Igf1r	0.039847	0.071449
C04	Igfbp5	0.123163	0.213089
C05	Irs2	0.016539	0.038655
C06	Jun	0.053157	0.042748
C07	Klk4	0.00034	0.001011
C08	Klkb1	0.000322	0.000807
C09	Krt8	0.527006	0.465063
C10	Lama1	0.008296	0.007314
C11	Lifr	0.058689	0.095593
C12	Lrig1	0.009757	0.011632
D01	Lrrfip2	0.040691	0.05033
D02	Maf	0.098504	0.302141
D03	Mme	0.084845	0.004031
D04	Mt2	0.001075	0.001651
D05	Map7d1	0.045387	0.078133
D06	Myc	0.0225	0.014068
D07	Ncapd3	0.017252	0.030636
D08	Ndrg1	0.037948	0.047004
D09	Nfkb1	0.052664	0.096263
D10	Nfkb2	0.005767	0.008376
D11	Nfkbia	0.075307	0.085319
D12	Nkx3-1	0.004741	0.00012
E01	Orm1	0.0016	0.006772
E02	Orm2	0.001686	0.003726
E03	Pak1ip1	0.034715	0.056975
E04	Pgc	0.000404	0.001285
E05	Pias1	0.042102	0.059862
E06	Pik3r3	0.034367	0.077706
E07	Pmepa1	0.010715	0.005199
E08	Ppap2a	0.111779	0.169385
E09	Rab4a	0.024084	0.05408
E10	Rel	0.015175	0.030022
E11	Rela	0.015855	0.019975
E12	Rhou	0.054428	0.038204
F01	Sec22c	0.007874	0.016765
F02	Sgk1	0.07988	0.09508
F03	Slc26a2	3.5e-05	0.010808
F04	Slc45a3	0.021309	0.008033
F05	Sms	0.002027	0.004691
F06	Snai2	0.027635	0.054071
F07	Sord	0.027921	0.084051
F08	Sp1	0.049613	0.09417
F09	Spdef	0.001303	0.000142
F10	Srf	0.042528	0.068376
F11	Steap4	0.038176	0.056175
F12	Stk39	0.036355	0.053967
G01	Tiparp	0.064301	0.051712
G02	Tmprss2	0.228087	0.418227
G03	Tpd52	0.11313	0.190032
G04	Trib1	0.027432	0.038799
G05	Tsc22d1	0.042217	0.120067
G06	Tsc22d3	0.125229	0.114982
G07	Vapa	0.183295	0.275631
G08	Vipr1	0.00596	0.005567
G09	Wipi1	0.05436	0.097115
G10	Zbtb10	0.017205	0.032198
G11	Zbtb16	0.015153	0.015263
G12	Zfp189	0.009332	0.014695
H01	Actb	4.25101	6.85271
H02	B2m	1.55476	1.72345
H03	Gapdh	1	1
H04	Gusb	0.032364	0.094378
H05	Hsp90ab1	1.10093	1.67227
H06	MGDC	0.000102	0.000373
H07	RTC	3e-06	8.9e-05
H08	RTC	3e-06	8.9e-05
H09	RTC	3e-06	8.9e-05
H10	PPC	1.85867	3.99305
H11	PPC	1.91684	4.34092
H12	PPC	1.5181	3.8652

## Sheet: Fold Change
		Fold Change (comparing to control group)
		Group 1
Position	Symbol	Fold Change	95% CI	Comments
A01	Abcc4	1.9204	( 1.16, 2.68 )
A02	Abhd2	1.4516	( 0.86, 2.04 )
A03	Acsl3	1.6659	( 0.94, 2.39 )
A04	Adamts1	0.8993	( 0.67, 1.13 )
A05	Aldh1a3	1.852	( 0.85, 2.85 )
A06	Appbp2	1.1522	( 0.83, 1.48 )
A07	Ar	1.5976	( 0.58, 2.61 )
A08	Camkk2	1.8148	( 1.22, 2.41 )
A09	Cenpn	1.039	( 0.91, 1.16 )
A10	Cited2	1.8904	( 0.10, 3.68 )
A11	Ackr3	0.6597	( 0.57, 0.75 )
A12	Cyp2u1	4.1833	( 0.84, 7.53 )
B01	Dbi	2.2052	( 1.48, 2.93 )
B02	Dhcr24	1.1268	( 0.51, 1.75 )
B03	Eaf2	1.6201	( 0.52, 2.72 )
B04	Elk1	1.5219	( 0.92, 2.12 )
B05	Ell2	1.1986	( 0.70, 1.70 )
B06	Endod1	1.247	( 0.87, 1.62 )
B07	Errfi1	0.6213	( 0.37, 0.87 )
B08	Fam105a	2.0446	( 1.55, 2.54 )
B09	Fkbp5	0.9643	( 0.28, 1.65 )
B10	Fos	1.3208	( 0.83, 1.81 )
B11	Fzd5	1.2767	( 0.88, 1.67 )
B12	Gucy1a3	1.2267	( 0.68, 1.77 )
C01	Herc3	1.1091	( 0.88, 1.33 )
C02	Hpgd	2.4027	( 1.24, 3.56 )
C03	Igf1r	1.7931	( 0.85, 2.74 )
C04	Igfbp5	1.7301	( 0.51, 2.95 )
C05	Irs2	2.3372	( 0.94, 3.73 )
C06	Jun	0.8042	( 0.40, 1.21 )
C07	Klk4	2.9767	( 0.06, 5.89 )	A
C08	Klkb1	2.5029	( 0.18, 4.83 )	A
C09	Krt8	0.8825	( 0.36, 1.40 )
C10	Lama1	0.8816	( 0.24, 1.52 )
C11	Lifr	1.6288	( 1.19, 2.07 )
C12	Lrig1	1.1921	( 0.90, 1.48 )
D01	Lrrfip2	1.2369	( 1.04, 1.43 )
D02	Maf	3.0673	( 2.08, 4.05 )
D03	Mme	0.0475	( 0.00001, 0.11 )
D04	Mt2	1.5353	( 0.23, 2.84 )	A
D05	Map7d1	1.7215	( 0.59, 2.86 )
D06	Myc	0.6252	( 0.28, 0.97 )
D07	Ncapd3	1.7758	( 1.35, 2.20 )
D08	Ndrg1	1.2386	( 0.67, 1.81 )
D09	Nfkb1	1.8279	( 1.40, 2.26 )
D10	Nfkb2	1.4523	( 1.03, 1.88 )
D11	Nfkbia	1.1329	( 0.84, 1.42 )
D12	Nkx3-1	0.0254	( 0.00001, 0.06 )	A
E01	Orm1	4.2312	( 0.00001, 10.71 )
E02	Orm2	2.2096	( 0.00001, 4.72 )
E03	Pak1ip1	1.6412	( 1.20, 2.08 )
E04	Pgc	3.1793	( 0.14, 6.21 )	A
E05	Pias1	1.4218	( 1.10, 1.74 )
E06	Pik3r3	2.2611	( 1.73, 2.79 )
E07	Pmepa1	0.4852	( 0.21, 0.76 )
E08	Ppap2a	1.5153	( 1.20, 1.83 )
E09	Rab4a	2.2455	( 1.39, 3.10 )
E10	Rel	1.9784	( 1.41, 2.55 )
E11	Rela	1.2599	( 0.82, 1.70 )
E12	Rhou	0.7019	( 0.38, 1.03 )
F01	Sec22c	2.1291	( 1.37, 2.89 )
F02	Sgk1	1.1903	( 0.60, 1.78 )
F03	Slc26a2	310.803	( 0.00001, 1875.11 )	A
F04	Slc45a3	0.377	( 0.00001, 0.85 )
F05	Sms	2.3149	( 1.47, 3.16 )
F06	Snai2	1.9566	( 1.40, 2.51 )
F07	Sord	3.0103	( 1.75, 4.28 )
F08	Sp1	1.8981	( 1.43, 2.36 )
F09	Spdef	0.1087	( 0.00001, 0.31 )	A
F10	Srf	1.6078	( 1.01, 2.21 )
F11	Steap4	1.4715	( 0.77, 2.18 )
F12	Stk39	1.4844	( 1.04, 1.93 )
G01	Tiparp	0.8042	( 0.67, 0.93 )
G02	Tmprss2	1.8336	( 1.11, 2.56 )
G03	Tpd52	1.6798	( 0.97, 2.39 )
G04	Trib1	1.4144	( 0.77, 2.06 )
G05	Tsc22d1	2.844	( 2.13, 3.55 )
G06	Tsc22d3	0.9182	( 0.24, 1.60 )
G07	Vapa	1.5038	( 1.10, 1.91 )
G08	Vipr1	0.934	( 0.20, 1.67 )
G09	Wipi1	1.7865	( 1.43, 2.15 )
G10	Zbtb10	1.8715	( 1.23, 2.51 )
G11	Zbtb16	1.0073	( 0.14, 1.88 )
G12	Zfp189	1.5747	( 1.36, 1.79 )
H01	Actb	1.612	( 1.05, 2.17 )
H02	B2m	1.1085	( 0.42, 1.80 )
H03	Gapdh	1	( 1.00, 1.00 )
H04	Gusb	2.9162	( 1.81, 4.02 )
H05	Hsp90ab1	1.519	( 1.12, 1.92 )
H06	MGDC	3.6383	( 0.00001, 10.03 )	A
H07	RTC	30.3947	( 0.00001, 87.84 )	C
H08	RTC	30.3947	( 0.00001, 87.84 )	C
H09	RTC	30.3947	( 0.00001, 87.84 )	C
H10	PPC	2.1483	( 0.31, 3.98 )
H11	PPC	2.2646	( 0.42, 4.11 )
H12	PPC	2.5461	( 0.31, 4.79 )
Comments:
A: This geneï¿_s average threshold cycle is relatively high (> 30) in either the control or the test sample, and is reasonably low in the other sample (< 30).
These data mean that the geneï¿_s expression is relatively low in one sample and reasonably detected in the other sample suggesting that the actual fold-change value is at least as large as the calculated and reported fold-change result.
This fold-change result may also have greater variations if p value > 0.05; therefore, it is important to have a sufficient number of biological replicates to validate the result for this gene.
B: This geneï¿_s average threshold cycle is relatively high (> 30), meaning that its relative expression level is low, in both control and test samples, and the p-value for the fold-change is either unavailable or relatively high (p > 0.05).
This fold-change result may also have greater variations; therefore, it is important to have a sufficient number of biological replicates to validate the result for this gene.
C: This geneï¿_s average threshold cycle is either not determined or greater than the defined cut-off value (default 35), in both samples meaning that its expression was undetected, making this fold-change result erroneous and un-interpretable.
Fold Change & Fold Regulation:
Fold-Change (2^(- Delta Delta Ct)) is the normalized gene expression (2^(- Delta Ct)) in the Test Sample divided the normalized gene expression (2^(- Delta Ct)) in the Control Sample.
Fold-Regulation represents fold-change results in a biologically meaningful way. Fold-change values greater than one indicate a positive- or an up-regulation, and the fold-regulation is equal to the fold-change.
Fold-change values less than one indicate a negative or down-regulation, and the fold-regulation is the negative inverse of the fold-change.
Fold-change and fold-regulation values greater than 2 are indicated in red; fold-change values less than 0.5 and fold-regulation values less than -2 are indicated in blue.

## Sheet: p-value
		p-value (comparing to control group)
Position	Symbol	Group 1
A01	Abcc4	0.041221
A02	Abhd2	0.113117
A03	Acsl3	0.076758
A04	Adamts1	0.440021
A05	Aldh1a3	0.096869
A06	Appbp2	0.341255
A07	Ar	0.191346
A08	Camkk2	0.035232
A09	Cenpn	0.541452
A10	Cited2	0.374364
A11	Ackr3	0.003697
A12	Cyp2u1	0.06262
B01	Dbi	0.015457
B02	Dhcr24	0.699294
B03	Eaf2	0.206381
B04	Elk1	0.097618
B05	Ell2	0.380563
B06	Endod1	0.198403
B07	Errfi1	0.109921
B08	Fam105a	0.004642
B09	Fkbp5	0.665163
B10	Fos	0.21579
B11	Fzd5	0.208042
B12	Gucy1a3	0.404643
C01	Herc3	0.375577
C02	Hpgd	0.035319
C03	Igf1r	0.080649
C04	Igfbp5	0.223615
C05	Irs2	0.059082
C06	Jun	0.37726
C07	Klk4	0.19646
C08	Klkb1	0.246136
C09	Krt8	0.635698
C10	Lama1	0.886362
C11	Lifr	0.045164
C12	Lrig1	0.24935
D01	Lrrfip2	0.061001
D02	Maf	0.010701
D03	Mme	0.061463
D04	Mt2	0.364172
D05	Map7d1	0.127728
D06	Myc	0.157393
D07	Ncapd3	0.016609
D08	Ndrg1	0.474687
D09	Nfkb1	0.011564
D10	Nfkb2	0.08128
D11	Nfkbia	0.363002
D12	Nkx3-1	0.059008
E01	Orm1	0.172723
E02	Orm2	0.254165
E03	Pak1ip1	0.026509
E04	Pgc	0.166934
E05	Pias1	0.0527
E06	Pik3r3	0.002462
E07	Pmepa1	0.082198
E08	Ppap2a	0.025825
E09	Rab4a	0.002563
E10	Rel	0.016187
E11	Rela	0.240306
E12	Rhou	0.201343
F01	Sec22c	0.017399
F02	Sgk1	0.588594
F03	Slc26a2	0.040322
F04	Slc45a3	0.16264
F05	Sms	0.023516
F06	Snai2	0.004862
F07	Sord	0.013212
F08	Sp1	0.012918
F09	Spdef	0.119008
F10	Srf	0.069336
F11	Steap4	0.191363
F12	Stk39	0.073582
G01	Tiparp	0.050631
G02	Tmprss2	0.031802
G03	Tpd52	0.074966
G04	Trib1	0.212376
G05	Tsc22d1	0.000428
G06	Tsc22d3	0.63767
G07	Vapa	0.04828
G08	Vipr1	0.677438
G09	Wipi1	0.003243
G10	Zbtb10	0.024325
G11	Zbtb16	0.810307
G12	Zfp189	0.001897
H01	Actb	0.057204
H02	B2m	0.784345
H03	Gapdh	0
H04	Gusb	0.013895
H05	Hsp90ab1	0.023153
H06	MGDC	0.313412
H07	RTC	0.174151
H08	RTC	0.174151
H09	RTC	0.174151
H10	PPC	0.213411
H11	PPC	0.150085
H12	PPC	0.173036
p-value:
The p values are calculated based on a Studentï¿_s t-test of the replicate 2^(- Delta Ct) values for each gene in the control group and treatment groups, and p values less than 0.05 are indicated in red.

## Sheet: Fold Regulation
		Up-Down Regulation (comparing to control group)
		Group 1
Position	Symbol	Fold Regulation	Comments
A01	Abcc4	1.9204
A02	Abhd2	1.4516
A03	Acsl3	1.6659
A04	Adamts1	-1.1119
A05	Aldh1a3	1.852
A06	Appbp2	1.1522
A07	Ar	1.5976
A08	Camkk2	1.8148
A09	Cenpn	1.039
A10	Cited2	1.8904
A11	Ackr3	-1.5159
A12	Cyp2u1	4.1833
B01	Dbi	2.2052
B02	Dhcr24	1.1268
B03	Eaf2	1.6201
B04	Elk1	1.5219
B05	Ell2	1.1986
B06	Endod1	1.247
B07	Errfi1	-1.6094
B08	Fam105a	2.0446
B09	Fkbp5	-1.0371
B10	Fos	1.3208
B11	Fzd5	1.2767
B12	Gucy1a3	1.2267
C01	Herc3	1.1091
C02	Hpgd	2.4027
C03	Igf1r	1.7931
C04	Igfbp5	1.7301
C05	Irs2	2.3372
C06	Jun	-1.2435
C07	Klk4	2.9767	A
C08	Klkb1	2.5029	A
C09	Krt8	-1.1332
C10	Lama1	-1.1343
C11	Lifr	1.6288
C12	Lrig1	1.1921
D01	Lrrfip2	1.2369
D02	Maf	3.0673
D03	Mme	-21.049
D04	Mt2	1.5353	A
D05	Map7d1	1.7215
D06	Myc	-1.5994
D07	Ncapd3	1.7758
D08	Ndrg1	1.2386
D09	Nfkb1	1.8279
D10	Nfkb2	1.4523
D11	Nfkbia	1.1329
D12	Nkx3-1	-39.3506	A
E01	Orm1	4.2312
E02	Orm2	2.2096
E03	Pak1ip1	1.6412
E04	Pgc	3.1793	A
E05	Pias1	1.4218
E06	Pik3r3	2.2611
E07	Pmepa1	-2.0609
E08	Ppap2a	1.5153
E09	Rab4a	2.2455
E10	Rel	1.9784
E11	Rela	1.2599
E12	Rhou	-1.4247
F01	Sec22c	2.1291
F02	Sgk1	1.1903
F03	Slc26a2	310.803	A
F04	Slc45a3	-2.6528
F05	Sms	2.3149
F06	Snai2	1.9566
F07	Sord	3.0103
F08	Sp1	1.8981
F09	Spdef	-9.2014	A
F10	Srf	1.6078
F11	Steap4	1.4715
F12	Stk39	1.4844
G01	Tiparp	-1.2434
G02	Tmprss2	1.8336
G03	Tpd52	1.6798
G04	Trib1	1.4144
G05	Tsc22d1	2.844
G06	Tsc22d3	-1.0891
G07	Vapa	1.5038
G08	Vipr1	-1.0706
G09	Wipi1	1.7865
G10	Zbtb10	1.8715
G11	Zbtb16	1.0073
G12	Zfp189	1.5747
H01	Actb	1.612
H02	B2m	1.1085
H03	Gapdh	1
H04	Gusb	2.9162
H05	Hsp90ab1	1.519
H06	MGDC	3.6383	A
H07	RTC	30.3947	C
H08	RTC	30.3947	C
H09	RTC	30.3947	C
H10	PPC	2.1483
H11	PPC	2.2646
H12	PPC	2.5461
Comments:
A: This geneï¿_s average threshold cycle is relatively high (> 30) in either the control or the test sample, and is reasonably low in the other sample (< 30).
These data mean that the geneï¿_s expression is relatively low in one sample and reasonably detected in the other sample suggesting that the actual fold-change value is at least as large as the calculated and reported fold-change result.
This fold-change result may also have greater variations if p value > 0.05; therefore, it is important to have a sufficient number of biological replicates to validate the result for this gene.
B: This geneï¿_s average threshold cycle is relatively high (> 30), meaning that its relative expression level is low, in both control and test samples, and the p-value for the fold-change is either unavailable or relatively high (p > 0.05).
This fold-change result may also have greater variations; therefore, it is important to have a sufficient number of biological replicates to validate the result for this gene.
C: This geneï¿_s average threshold cycle is either not determined or greater than the defined cut-off value (default 35), in both samples meaning that its expression was undetected, making this fold-change result erroneous and un-interpretable.
Fold Change & Fold Regulation:
Fold-Change (2^(- Delta Delta Ct)) is the normalized gene expression (2^(- Delta Ct)) in the Test Sample divided the normalized gene expression (2^(- Delta Ct)) in the Control Sample.
Fold-Regulation represents fold-change results in a biologically meaningful way. Fold-change values greater than one indicate a positive- or an up-regulation, and the fold-regulation is equal to the fold-change.
Fold-change values less than one indicate a negative or down-regulation, and the fold-regulation is the negative inverse of the fold-change.
Fold-change and fold-regulation values greater than 2 are indicated in red; fold-change values less than 0.5 and fold-regulation values less than -2 are indicated in blue.
