# Supplementary material for: The Homeodomain Transcription Factor NKX3.1 Modulates Bladder Outlet Obstruction Induced Fibrosis in Mice
Source: Front Pediatr. 2019 Nov 12;7:446. doi: 10.3389/fped.2019.00446 (PMC6861332; doi:10.3389/fped.2019.00446)
Supplement: Supplemental Table 3 — RT2 Profiler PCR Array Key. This is the key to the plates for which data is shown in Supplemental Tables 1, 2. [file Table_3.XLS]

## Sheet: Gene Table
PCR Array Catalog #:		PAMM-142Z
Position	Unigene	Refseq	Symbol	Description	Gname	RT2 Catalog
A01	Mm.40537	NM_001033336	Abcc4	ATP-binding cassette, sub-family C (CFTR/MRP), member 4	D630049P08Rik/MOATB/MRP4	PPM60924C
A02	Mm.365490	NM_018811	Abhd2	Abhydrolase domain containing 2	2210009N18Rik/LABH2/Labh-2	PPM42066B
A03	Mm.276016	NM_001033606	Acsl3	Acyl-CoA synthetase long-chain family member 3	2610510B12Rik/Acs3/C85929/Facl3/Pro2194	PPM63570C
A04	Mm.1421	NM_009621	Adamts1	A disintegrin-like and metallopeptidase (reprolysin type) with thrombospondin type 1 motif, 1	ADAM-TS1/ADAMTS/ADAMTS-1/C3-C5/METH-1/METH1	PPM03602C
A05	Mm.140988	NM_053080	Aldh1a3	Aldehyde dehydrogenase family 1, subfamily A3	ALDH6/RALDH3/V1	PPM31491A
A06	Mm.271997	NM_025825	Appbp2	Amyloid beta precursor protein (cytoplasmic tail) binding protein 2	1300003O07Rik/AI465480/PAT1	PPM36482A
A07	Mm.394224	NM_013476	Ar	Androgen receptor	AW320017/Tfm	PPM05196F
A08	Mm.289237	NM_145358	Camkk2	Calcium/calmodulin-dependent protein kinase kinase 2, beta	6330570N16Rik/AW061083/mKIAA0787	PPM37657A
A09	Mm.23185	NM_028131	Cenpn	Centromere protein N	2610510J17Rik/AI426416/AW545024	PPM26405A
A10	Mm.272321	NM_010828	Cited2	Cbp/p300-interacting transactivator, with Glu/Asp-rich carboxy-terminal domain, 2	AI835299/ER154-like/Mrg1/Msg2/p35srj	PPM36526A
A11	Mm.491219	NM_007722	Ackr3	Chemokine (C-X-C motif) receptor 7	AW541270/CXC-R7/CXCR-7/Cmkor1/Cxcr7/RDC-1/Rdc1	PPM03179A
A12	Mm.473179	NM_027816	Cyp2u1	Cytochrome P450, family 2, subfamily u, polypeptide 1	8430436A10Rik	PPM35759D
B01	Mm.2785	NM_007830	Dbi	Diazepam binding inhibitor	ACBD1/Acbp/EP/endozepine	PPM05253B
B02	Mm.133370	NM_053272	Dhcr24	24-dehydrocholesterol reductase	2310076D10Rik/5830417J06Rik/mKIAA0018	PPM05205F
B03	Mm.432078	NM_134111	Eaf2	ELL associated factor 2	AW048865/FESTA-L/FESTA-S/Festa/Traits/U19	PPM03629A
B04	Mm.490895	NM_007922	Elk1	ELK1, member of ETS oncogene family	Elk-1	PPM03038F
B05	Mm.21288	NM_138953	Ell2	Elongation factor RNA polymerase II 2	-	PPM26153F
B06	Mm.41423	NM_028013	Endod1	Endonuclease domain containing 1	2210414F18Rik/2310067E08Rik/C85344	PPM28812A
B07	Mm.318841	NM_133753	Errfi1	ERBB receptor feedback inhibitor 1	1300002F13Rik/AI788755/Mig-6/Mig6/RALT	PPM34998A
B08	Mm.266485	NM_198301	Fam105a	Family with sequence similarity 105, member A	9830126M18	PPM36071A
B09	Mm.276405	NM_010220	Fkbp5	FK506 binding protein 5	D17Ertd592e/Dit1/FKBP-5/FKBP51	PPM04582B
B10	Mm.246513	NM_010234	Fos	FBJ osteosarcoma oncogene	D12Rfj1/c-fos/cFos	PPM02940C
B11	Mm.470210	NM_022721	Fzd5	Frizzled homolog 5 (Drosophila)	5330434N09Rik/AI427138/Fz-5/Fz5/mFz5	PPM05438G
B12	Mm.143831	NM_021896	Gucy1a3	Guanylate cyclase 1, soluble, alpha 3	1200016O07Rik	PPM31568A
C01	Mm.191892	NM_028705	Herc3	Hect domain and RLD 3	5730409F18Rik/AI646603/mKIAA0032	PPM60298A
C02	Mm.18832	NM_008278	Hpgd	Hydroxyprostaglandin dehydrogenase 15 (NAD)	15-PGDH/AV026552	PPM25958E
C03	Mm.275742	NM_010513	Igf1r	Insulin-like growth factor I receptor	A330103N21Rik/CD221/D930020L01/IGF-1R/hyft	PPM04714F
C04	Mm.405761	NM_010518	Igfbp5	Insulin-like growth factor binding protein 5	AI256729/AW208790/IGFBP-5/IGFBP-5P	PPM05198B
C05	Mm.407207	NM_001081212	Irs2	Insulin receptor substrate 2	Irs-2	PPM03292B
C06	Mm.275071	NM_010591	Jun	Jun oncogene	AP-1/Junc/c-jun	PPM03037A
C07	Mm.42080	NM_019928	Klk4	Kallikrein related-peptidase 4 (prostase, enamel matrix, prostate)	ESMP1/KLK-L1/PSTS/Prss17	PPM04651A
C08	Mm.482691	NM_008455	Klkb1	Kallikrein B, plasma 1	APS/Kal-3/Kal3/Klk3/PSA	PPM03823A
C09	Mm.358618	NM_031170	Krt8	Keratin 8	AA960620/AL022697/AU019895/Card2/EndoA/K8/Krt-2.8/Krt2-8	PPM04776F
C10	Mm.303386	NM_008480	Lama1	Laminin, alpha 1	AA408497/Lama	PPM05357F
C11	Mm.149720	NM_013584	Lifr	Leukemia inhibitory factor receptor	A230075M04Rik/AW061234/LIF	PPM03135C
C12	Mm.245210	NM_008377	Lrig1	Leucine-rich repeats and immunoglobulin-like domains 1	D6Bwg0781e/Img/LIG-1	PPM34629A
D01	Mm.302287	NM_027742	Lrrfip2	Leucine rich repeat (in FLII) interacting protein 2	5133400F20Rik/AI850587	PPM39208A
D02	Mm.439772	NM_001025577	Maf	Avian musculoaponeurotic fibrosarcoma (v-maf) AS42 oncogene homolog	2810401A20Rik/A230108G15Rik/AW047063/c-maf	PPM03115B
D03	Mm.296022	NM_008604	Mme	Membrane metallo endopeptidase	6030454K05Rik/C85356/CALLA/CD10/NEP/SFE	PPM03215A
D04	Mm.147226	NM_008630	Mt2	Metallothionein 2	AA409533/MT-II/Mt-2	PPM03881F
D05	Mm.266716	NM_144941	Map7d1	Microtubule-associated protein 7 domain containing 1	AV028413/BC019977/Mtap7d1/Parcc1/Rprc1/mKIAA1187	PPM36081A
D06	Mm.2444	NM_010849	Myc	Myelocytomatosis oncogene	AU016757/Myc2/Niard/Nird/bHLHe39	PPM02924F
D07	Mm.251777	NM_178113	Ncapd3	Non-SMC condensin II complex, subunit D3	2810487N22Rik/4632407J06Rik/AI195468/AU018739/B130055D15Rik/mKIAA0056	PPM35169A
D08	Mm.30837	NM_008681	Ndrg1	N-myc downstream regulated gene 1	CAP43/CMT4D/DRG1/HMSNL/NMSL/Ndr1/Ndrl/PROXY1/RTP/TDD5	PPM05255B
D09	Mm.256765	NM_008689	Nfkb1	Nuclear factor of kappa light polypeptide gene enhancer in B-cells 1, p105	NF-KB1/NF-kappaB/NF-kappaB1/p105/p50/p50/p105	PPM02930F
D10	Mm.102365	NM_019408	Nfkb2	Nuclear factor of kappa light polypeptide gene enhancer in B-cells 2, p49/p100	NF-kappaB2/lyt/p49/p49/p100/p50B/p52	PPM03204G
D11	Mm.170515	NM_010907	Nfkbia	Nuclear factor of kappa light polypeptide gene enhancer in B-cells inhibitor, alpha	AI462015/Nfkbi	PPM02943B
D12	Mm.3520	NM_010921	Nkx3-1	NK-3 transcription factor, locus 1 (Drosophila)	Bax/NKX3.1/NKX3A/Nkx-3.1/bagpipe	PPM05232A
E01	Mm.4777	NM_008768	Orm1	Orosomucoid 1	Agp-1/Agp-2/Orm-1	PPM04225A
E02	Mm.14173	NM_011016	Orm2	Orosomucoid 2	Agp1/Orm-2	PPM04524A
E03	Mm.24789	NM_026550	Pak1ip1	PAK1 interacting protein 1	5830431I15Rik/5930415H02Rik/AA419825/AI314040/AW556169/Gdpd1/PIP1	PPM26685A
E04	Mm.22957	NM_025973	Pgc	Progastricsin (pepsinogen C)	2210410L06Rik/Upg-1/Upg1	PPM26371A
E05	Mm.491651	NM_019663	Pias1	Protein inhibitor of activated STAT 1	2900068C24Rik/Ddxbp1/GBP	PPM05128C
E06	Mm.253819	NM_181585	Pik3r3	Phosphatidylinositol 3 kinase, regulatory subunit, polypeptide 3 (p55)	AA414954/p55pik	PPM05122F
E07	Mm.73682	NM_022995	Pmepa1	Prostate transmembrane protein, androgen induced 1	2210418I02Rik/AW455466/Erg1.2/N4wbp4/Stag1/Tmepai	PPM03825F
E08	Mm.317186	NM_008903	Ppap2a	Phosphatidic acid phosphatase type 2A	Hic53/Hpic53/LPP-1/LPP1/PAP-2a/PAP2-alpha/PAP2a/mPAP	PPM05223A
E09	Mm.9221	NM_009003	Rab4a	RAB4A, member RAS oncogene family	AI848268/Rab4	PPM06274C
E10	Mm.4869	NM_009044	Rel	Reticuloendotheliosis oncogene	c-Rel	PPM03194E
E11	Mm.249966	NM_009045	Rela	V-rel reticuloendotheliosis viral oncogene homolog A (avian)	p65	PPM04224F
E12	Mm.168257	NM_133955	Rhou	Ras homolog gene family, member U	2310026M05Rik/AI182090/Arhu/CDC42L1/G28K/WRCH-1/WRCH1/mG28K	PPM04740A
F01	Mm.31421	NM_178677	Sec22c	SEC22 vesicle trafficking protein homolog C (S. cerevisiae)	4932412K21/5930407I15Rik/C530046H07/Sec22l3	PPM27881A
F02	Mm.28405	NM_011361	Sgk1	Serum/glucocorticoid regulated kinase 1	Sgk	PPM05023A
F03	Mm.24803	NM_007885	Slc26a2	Solute carrier family 26 (sulfate transporter), member 2	Dtd/ST-OB	PPM26689A
F04	Mm.200307	NM_145977	Slc45a3	Solute carrier family 45, member 3	2210413P12Rik/AU023994/AU043764/IPCA-6/PRST/Pcanap6	PPM32949A
F05	Mm.18652	NM_009214	Sms	Spermine synthase	AI427066/Gy/SPMSY/SpmST/gyro	PPM25948A
F06	Mm.4272	NM_011415	Snai2	Snail homolog 2 (Drosophila)	Slug/Slugh/Snail2	PPM04505A
F07	Mm.471786	NM_146126	Sord	Sorbitol dehydrogenase	Sdh-1/Sdh1/Sodh-1	PPM03301A
F08	Mm.4618	NM_013672	Sp1	Trans-acting transcription factor 1	1110003E12Rik/AA450830/AI845540/Sp1-1	PPM04585F
F09	Mm.26768	NM_013891	Spdef	SAM pointed domain containing ets transcription factor	PDEF/Pse	PPM05224B
F10	Mm.45044	NM_020493	Srf	Serum response factor	AW049942/AW240594	PPM03580F
F11	Mm.31403	NM_054098	Steap4	STEAP family member 4	1110021O17Rik/AI481214/Tiarp/Tnfaip9	PPM60154B
F12	Mm.198414	NM_016866	Stk39	Serine/threonine kinase 39, STE20/SPS1 homolog (yeast)	AW227544/AW556857/DCHT/RF005/Rnl5/SPAK	PPM39676A
G01	Mm.246398	NM_178892	Tiparp	TCDD-inducible poly(ADP-ribose) polymerase	ARTD14/AW558171/PARP7	PPM34696A
G02	Mm.276145	NM_015775	Tmprss2	Transmembrane protease, serine 2	D16Ertd61e	PPM05221A
G03	Mm.371590	NM_009412	Tpd52	Tumor protein D52	AI043038/mD52	PPM24857A
G04	Mm.40298	NM_144549	Trib1	Tribbles homolog 1 (Drosophila)	A530090O15Rik/TRB-1/Trb1	PPM28683A
G05	Mm.153272	NM_009366	Tsc22d1	TSC22 domain family, member 1	AA589566/AW105905/Egr5/TSC-22/Tgfb1i4/Tsc/Tsc22	PPM04427B
G06	Mm.22216	NM_010286	Tsc22d3	TSC22 domain family, member 3	DIP/Dsip1/Gilz/TSC-22R/Tilz3	PPM05624F
G07	Mm.266767	NM_013933	Vapa	Vesicle-associated membrane protein, associated protein A	33kDa/VAP33	PPM06280A
G08	Mm.282007	NM_011703	Vipr1	Vasoactive intestinal peptide receptor 1	AV071699/VIP-R1/VPAC1	PPM04958A
G09	Mm.35817	NM_145940	Wipi1	WD repeat domain, phosphoinositide interacting 1	4930533H01Rik/AW411817/D11Ertd498e	PPM28369B
G10	Mm.413596	NM_177660	Zbtb10	Zinc finger and BTB domain containing 10	4832414A18/AU021107/RINZF	PPM30607A
G11	Mm.457803	NM_001033324	Zbtb16	Zinc finger and BTB domain containing 16	AI467657/PLZF/Zfp145/lu	PPM28151A
G12	Mm.186994	NM_145547	Zfp189	Zinc finger protein 189	BB131811/C430015I23Rik	PPM32622A
H01	Mm.391967	NM_007393	Actb	Actin, beta	Actx/E430023M04Rik/beta-actin	PPM02945B
H02	Mm.163	NM_009735	B2m	Beta-2 microglobulin	Ly-m11/beta2-m/beta2m	PPM03562A
H03	Mm.304088	NM_008084	Gapdh	Glyceraldehyde-3-phosphate dehydrogenase	Gapd	PPM02946E
H04	Mm.3317	NM_010368	Gusb	Glucuronidase, beta	AI747421/Gur/Gus/Gus-r/Gus-s/Gus-t/Gus-u/Gut/asd/g	PPM05490C
H05	Mm.2180	NM_008302	Hsp90ab1	Heat shock protein 90 alpha (cytosolic), class B member 1	90kDa/AL022974/C81438/Hsp84/Hsp84-1/Hsp90/Hspcb	PPM04803F
H06	N/A	SA_00106	MGDC	Mouse Genomic DNA Contamination	MIGX1B
H07	N/A	SA_00104	RTC	Reverse Transcription Control	RTC	PPX63340A
H08	N/A	SA_00104	RTC	Reverse Transcription Control	RTC	PPX63340A
H09	N/A	SA_00104	RTC	Reverse Transcription Control	RTC	PPX63340A
H10	N/A	SA_00103	PPC	Positive PCR Control	PPC
H11	N/A	SA_00103	PPC	Positive PCR Control	PPC
H12	N/A	SA_00103	PPC	Positive PCR Control	PPC

## Sheet: Average Ct
		AVG Ct				Standard Deviation
Position	Symbol	Control Group	Group 1	Group 2	Group 3	Control Group	Group 1	Group 2	Group 3
A01	Abcc4	28.48	24.33	27.46	26.63	0.31906	0.776731	2.69352	3.28051
A02	Abhd2	24.42	19.84	23.57	22.8	0.152171	0.855412	2.7814	3.99108
A03	Acsl3	26.47	22.07	25.42	24.88	0.003592	0.701798	2.83927	3.67829
A04	Adamts1	24.25	20.34	24.68	23.17	0.777833	1.11376	2.91898	3.59866
A05	Aldh1a3	28.94	23.82	27.31	26.18	0.595804	1.14619	2.24626	3.82138
A06	Appbp2	26.74	22.11	25.89	24.43	0.214968	0.873596	2.97365	3.77599
A07	Ar	26.59	22.14	25.42	24.61	0.116296	0.717548	2.71471	3.83271
A08	Camkk2	26.7	22.48	25.72	24.54	0.349131	0.967325	2.58292	3.63794
A09	Cenpn	29.95	25.21	28.67	27.71	0.076015	0.680388	1.87483	3.23743
A10	Cited2	25.54	21.73	25	23.63	0.502331	0.737682	2.54558	3.4509
A11	Ackr3	25.3	21.02	25.83	24.7	0.469748	0.721185	2.75134	3.40736
A12	Cyp2u1	29.38	26.55	28.61	27.84	0.552887	0.890305	1.97162	3.04989
B01	Dbi	24.35	20.25	23.26	21.82	0.146138	0.793152	2.58136	4.34459
B02	Dhcr24	25.61	20.97	25.01	23.41	0.125163	0.705573	2.50182	3.50086
B03	Eaf2	29.82	25.1	28.24	27.77	0.027202	0.743536	2.49069	3.15145
B04	Elk1	27.15	23.11	26.59	25.87	0.525264	0.758758	2.80763	3.63747
B05	Ell2	27.17	22.08	25.82	24.22	0.061104	0.837132	2.95227	3.69711
B06	Endod1	26.42	22.05	25.99	24.71	0.113067	0.748907	2.79618	3.36617
B07	Errfi1	25.01	20.18	25.07	23.38	0.09278	1.11911	2.9486	3.88372
B08	Fam105a	27.42	22.64	25.57	24.37	0.197131	0.44451	2.72777	3.64853
B09	Fkbp5	26.52	21.57	26.18	24.3	0.85715	1.01289	2.86922	3.5266
B10	Fos	26.09	21.57	25.41	24.65	0.853207	0.972736	2.59912	4.23537
B11	Fzd5	27.5	22.9	26.7	25.37	0.233945	0.857581	3.24519	3.85328
B12	Gucy1a3	26.03	21.93	25.99	24.55	0.568744	0.927754	2.82051	3.59143
C01	Herc3	28.82	24.95	28.45	28.14	0.44318	0.934131	2.19556	2.63549
C02	Hpgd	26.35	22.04	24.8	24.22	0.248064	0.485099	3.06962	4.17318
C03	Igf1r	25.33	21.58	25.07	23.95	0.244699	0.952102	2.52507	3.69634
C04	Igfbp5	23.93	19.92	23.34	22.44	0.391028	0.655937	2.24497	4.15615
C05	Irs2	26.08	22.83	25.93	24.94	0.340317	0.777973	2.33603	3.45479
C06	Jun	25.07	21.17	25.88	24.25	1.04607	0.431185	3.17904	4.19415
C07	Klk4	30	28.58	30	30	0	1.173	0	0
C08	Klkb1	30	28.82	30	29.66	0	1.09401	0	0.482923
C09	Krt8	22.7	17.85	22.2	21.5	0.102423	0.860388	2.70579	3.02563
C10	Lama1	29.54	24.32	27.78	27.14	0.64978	1.31345	3.13925	4.04711
C11	Lifr	25.54	21.35	24.59	23.21	0.426683	0.776358	2.62319	3.86606
C12	Lrig1	27.89	23.99	27.67	26.5	0.255297	0.773708	3.20584	3.74256
D01	Lrrfip2	25.98	21.9	25.57	24.1	0.359702	0.815502	2.93719	3.73529
D02	Maf	24.19	20.54	23.03	21.37	0.348528	0.517268	2.41641	3.86059
D03	Mme	27.32	20.15	28.45	26.78	3.04662	1.17511	2.19593	2.2044
D04	Mt2	30	27.04	29.72	28.46	0	1.0956	0.394548	2.17376
D05	Map7d1	24.84	21.27	25.15	24.33	0.453541	0.802922	2.55328	4.19345
D06	Myc	26.79	22.37	27.35	25.92	0.302047	0.889692	2.79424	3.68191
D07	Ncapd3	27.53	23.08	26.22	24.98	0.144759	0.841569	2.90868	3.69358
D08	Ndrg1	25.61	21.76	25.66	24.42	0.268611	1.24704	2.59408	3.58179
D09	Nfkb1	25.88	21.41	24.61	23.16	0.094901	0.700796	2.75884	3.7018
D10	Nfkb2	28.56	24.57	28.17	26.33	0.484063	0.931787	2.57692	4.12599
D11	Nfkbia	25.44	20.99	24.75	23.59	0.142104	0.914452	3.05773	3.79738
D12	Nkx3-1	29.33	24.49	30	30	0.943982	1.44408	0	0
E01	Orm1	29.15	25.7	28.61	27.51	0.138629	1.47341	1.20877	3.51829
E02	Orm2	30	26.32	29.2	28	0	2.33079	1.1333	2.83428
E03	Pak1ip1	26.32	21.99	25.34	24.05	0.32334	0.77952	2.92664	3.71891
E04	Pgc	30	28.22	29.97	29.79	0	0.813748	0.044933	0.289937
E05	Pias1	25.9	21.86	25.28	24.17	0.262745	0.771735	2.73061	3.57604
E06	Pik3r3	26.96	21.99	24.94	23.76	0.123523	0.689903	2.89565	3.40592
E07	Pmepa1	29.18	23.39	28.49	27.1	0.547498	0.806437	2.14145	4.09637
E08	Ppap2a	24.85	20.42	23.79	22.64	0.633272	0.858722	2.77148	3.52878
E09	Rab4a	25.86	22.36	25.58	24.49	0.324995	0.764161	2.86155	3.54403
E10	Rel	28.04	23.2	26.23	25.11	0.335238	0.719043	2.91515	3.72421
E11	Rela	27.37	22.99	26.96	25.85	0.293016	0.845146	2.82799	3.9876
E12	Rhou	26.22	21.16	26.02	25	0.105545	1.00577	2.60091	3.64968
F01	Sec22c	28.34	24.05	27.15	26.17	0.223278	0.767361	2.58305	3.81253
F02	Sgk1	25.85	20.64	24.61	23.69	0.175246	1.16854	3.16431	3.34845
F03	Slc26a2	30	27.15	27.61	29.78	0	4.03688	3.38212	0.315326
F04	Slc45a3	28.44	22.13	27.72	26.64	1.5979	0.997479	2.57871	2.93318
F05	Sms	29.97	26.19	28.33	27.41	0.046875	0.39416	2.36567	3.66747
F06	Snai2	27.01	22.56	25.49	24.43	0.14422	1.11273	2.85011	3.60327
F07	Sord	25.68	22.19	24.79	24.19	0.370118	0.839107	2.52689	3.50205
F08	Sp1	25.71	21.54	24.62	23.61	0.31766	0.910768	2.76056	3.38608
F09	Spdef	30	25.6	30	30	0	1.0738	0	0
F10	Srf	24.79	21.61	25.13	23.62	0.603988	0.549386	2.57236	3.39697
F11	Steap4	26.59	21.71	25.35	23.96	0.000436	1.05542	2.58909	4.43774
F12	Stk39	26.07	21.96	25.39	23.95	0.413502	0.831597	2.73008	3.72388
G01	Tiparp	25.84	21.22	25.62	24.51	0.706013	0.866447	2.6266	3.91596
G02	Tmprss2	23.35	19.16	22.47	22.13	0.416782	0.63169	2.77959	3.33851
G03	Tpd52	24.87	20.17	23.59	22.44	0.213945	0.72066	2.61636	3.40553
G04	Trib1	26.84	22.23	25.86	24.58	0.388353	1.14152	2.75569	3.99469
G05	Tsc22d1	25.67	21.67	24.37	23.31	0.37544	0.946602	2.80843	3.59763
G06	Tsc22d3	24.63	19.82	24.39	23.02	0.3787	1.44947	3.16719	3.62228
G07	Vapa	23.87	19.63	23.05	21.71	0.316985	0.85724	2.86312	3.47015
G08	Vipr1	29.22	24.14	28.36	27.84	0.232911	1.09914	2.31284	3.05618
G09	Wipi1	25.98	21.34	24.66	23.32	0.146306	0.65213	2.87517	3.63607
G10	Zbtb10	27	22.96	26.17	25.37	0.176318	0.988335	2.73781	3.59686
G11	Zbtb16	25.38	22.76	27.16	26	0.310913	1.23757	2.58541	3.6598
G12	Zfp189	28.28	24.07	27.43	26.39	0.529281	0.919058	2.79951	3.84645
H01	Actb	18.72	15.02	18.38	17.07	0.381439	0.663174	2.87145	3.55439
H02	B2m	20.81	16.28	20.39	19.7	0.141686	0.999103	2.34618	4.18217
H03	Gapdh	21.66	17.26	21.36	20	0.383218	0.757767	2.89425	3.71158
H04	Gusb	27.31	22.1	24.54	23.29	0.333439	0.530899	3.03584	3.95346
H05	Hsp90ab1	21.2	16.94	20.56	19.09	0.29436	0.753333	2.79542	3.75267
H06	MGDC	30	29.24	30	30	0	1.07854	0	0
H07	RTC	30	30	30	30	0	0	0	0
H08	RTC	30	30	30	30	0	0	0	0
H09	RTC	30	30	30	30	0	0	0	0
H10	PPC	20.53	16.01	18.99	17.72	0.386973	0.842729	2.0337	3.33749
H11	PPC	20.49	15.94	18.85	17.7	0.323902	0.6167	2.3312	3.13321
H12	PPC	20.51	16.24	19.08	17.89	0.278376	0.655561	1.99509	2.97464

## Sheet: Average Delta(Ct)
		AVG Delta(Ct) (Ct(GOI) - Ave Ct(HKG))				Standard Deviation
Position	Symbol	Control Group	Group 1	Group 2	Group 3	Control Group	Group 1	Group 2	Group 3
A01	Abcc4	6.54519	6.81099	6.411	6.7979	0.068906	0.035876	0.095104	0.550348
A02	Abhd2	2.4774	2.31609	2.52697	2.97449	0.402325	0.114557	0.007228	0.160225
A03	Acsl3	4.53243	4.54379	4.37669	5.04748	0.246562	0.039057	0.050639	0.15256
A04	Adamts1	2.31393	2.81655	3.638	3.33748	0.527679	0.372906	0.130349	0.232196
A05	Aldh1a3	7.001	6.30162	6.2595	6.34862	0.34565	0.405333	0.542363	0.00947
A06	Appbp2	4.80116	4.58695	4.84648	4.59641	0.035186	0.13274	0.185024	0.054865
A07	Ar	4.65131	4.61475	4.37526	4.78428	0.36645	0.023307	0.073913	0.001859
A08	Camkk2	4.76351	4.95569	4.67116	4.7061	0.098977	0.22647	0.205708	0.192915
A09	Cenpn	8.00715	7.69172	7.62818	7.88165	0.174139	0.060467	0.913794	0.593423
A10	Cited2	3.59749	4.20655	3.95427	3.80163	0.752485	1.47854	0.243047	0.379959
A11	Ackr3	3.36331	3.50065	4.78327	4.86704	0.219594	0.019671	0.037284	0.42349
A12	Cyp2u1	7.44521	9.02916	7.55974	8.01426	0.302733	0.149449	0.817004	0.780962
B01	Dbi	2.41392	2.72704	2.21503	1.99054	0.104016	0.052297	0.20727	0.513739
B02	Dhcr24	3.67056	3.4529	3.9659	3.58454	0.124991	0.035282	0.286807	0.329995
B03	Eaf2	7.87898	7.57951	7.1927	7.94245	0.222952	0.002681	0.297936	0.679408
B04	Elk1	5.21056	5.58385	5.54723	6.045	0.27511	0.017903	0.018999	0.193384
B05	Ell2	5.2352	4.55898	4.76923	4.39196	0.311258	0.096277	0.163639	0.133741
B06	Endod1	4.4768	4.52498	4.93903	4.8853	0.137087	0.008052	0.00755	0.46468
B07	Errfi1	3.06799	2.65797	4.02268	3.55579	0.342934	0.378255	0.159974	0.05287
B08	Fam105a	5.47679	5.12008	4.52064	4.54049	0.053023	0.296345	0.06086	0.182321
B09	Fkbp5	4.58165	4.05273	5.13647	4.47082	1.1073	0.272034	0.080591	0.30425
B10	Fos	4.1545	4.05111	4.36479	4.81631	0.603053	0.231881	0.189506	0.404513
B11	Fzd5	5.56312	5.38212	5.65291	5.54358	0.016209	0.116726	0.456568	0.022427
B12	Gucy1a3	4.09093	4.40776	4.94485	4.71607	0.31859	0.186899	0.031887	0.239421
C01	Herc3	6.87946	7.43204	7.40139	8.30729	0.193026	0.193275	0.593069	1.19537
C02	Hpgd	4.41045	4.52104	3.75334	4.38742	0.00209	0.255756	0.280992	0.342323
C03	Igf1r	3.38851	4.05362	4.01949	4.12477	0.005455	0.211247	0.26356	0.134516
C04	Igfbp5	1.99295	2.4	2.29078	2.60646	0.140874	0.084918	0.54366	0.325291
C05	Irs2	4.14575	5.30333	4.87962	5.11376	0.090163	0.037118	0.452597	0.376059
C06	Jun	3.13516	3.64735	4.83158	4.42163	0.795911	0.309671	0.390417	0.363293
C07	Klk4	8.0609	11.0632	8.95388	10.1709	0.250154	0.432144	2.78863	3.83085
C08	Klkb1	8.0609	11.2946	8.95388	9.82939	0.250154	0.35316	2.78863	3.34793
C09	Krt8	0.758091	0.330305	1.15674	1.66847	0.147731	0.119533	0.08284	0.805219
C10	Lama1	7.59794	6.79943	6.7341	7.30913	0.399626	0.57259	0.350622	0.216251
C11	Lifr	3.59876	3.82546	3.5404	3.38485	0.176529	0.035503	0.165433	0.035211
C12	Lrig1	5.94966	6.46387	6.62491	6.66894	0.005143	0.032853	0.417217	0.088295
D01	Lrrfip2	4.04174	4.3795	4.52136	4.27248	0.109548	0.074647	0.148564	0.095562
D02	Maf	2.24949	3.0154	1.9845	1.54489	0.098374	0.223587	0.372222	0.029733
D03	Mme	5.38159	2.63302	7.40113	6.95017	3.29677	0.434252	0.592696	1.62646
D04	Mt2	8.0609	9.51835	8.6749	8.63378	0.250154	0.35474	2.39408	1.65709
D05	Map7d1	2.89616	3.74763	4.10174	4.50209	0.203387	0.062067	0.235347	0.362592
D06	Myc	4.85544	4.84351	6.30251	6.08728	0.051893	0.148837	0.005612	0.148942
D07	Ncapd3	5.58988	5.55702	5.17657	5.15534	0.105395	0.100714	0.12005	0.137277
D08	Ndrg1	3.67254	4.24233	4.60905	4.59139	0.018457	0.506183	0.194543	0.24906
D09	Nfkb1	3.94515	3.88835	3.56324	3.33274	0.155253	0.040059	0.029784	0.129056
D10	Nfkb2	6.6211	7.05121	7.12111	6.50147	0.233909	0.190931	0.211711	0.295136
D11	Nfkbia	3.49643	3.47274	3.70405	3.75757	0.10805	0.173597	0.269103	0.03347
D12	Nkx3-1	7.3934	6.96558	8.95388	10.1709	1.19414	0.703224	2.78863	3.83085
E01	Orm1	7.21242	8.18258	7.56072	7.68305	0.111525	0.73255	1.57986	0.31256
E02	Orm2	8.0609	8.80101	8.15252	8.16672	0.250154	1.58993	1.65533	0.996573
E03	Pak1ip1	4.38341	4.47007	4.29085	4.22495	0.073186	0.038665	0.138008	0.111947
E04	Pgc	8.0609	10.6939	8.92211	9.96585	0.250154	0.072893	2.74369	3.54092
E05	Pias1	3.95872	4.3366	4.23014	4.34009	0.012591	0.03088	0.058016	0.254812
E06	Pik3r3	5.02269	4.47081	3.89515	3.92607	0.126631	0.050952	0.10702	0.424934
E07	Pmepa1	7.23683	5.87282	7.43965	7.27429	0.297344	0.065582	0.647179	0.265519
E08	Ppap2a	2.91488	2.89813	2.74207	2.81101	0.383118	0.117867	0.017148	0.302078
E09	Rab4a	3.92472	4.83365	4.53397	4.66357	0.074841	0.023306	0.07292	0.286822
E10	Rel	6.09803	5.68013	5.18844	5.28226	0.085084	0.021812	0.126521	0.106646
E11	Rela	5.42772	5.46877	5.91848	6.01751	0.042862	0.104291	0.039362	0.15675
E12	Rhou	4.27909	3.63917	4.97249	5.16616	0.355699	0.264912	0.187718	0.181176
F01	Sec22c	6.39853	6.52535	6.10759	6.3453	0.026876	0.026506	0.20558	0.018328
F02	Sgk1	3.91313	3.11903	3.56555	3.8611	0.074908	0.427681	0.375687	0.482404
F03	Slc26a2	8.0609	9.6238	6.56237	9.94789	0.250154	3.29602	0.593489	4.14618
F04	Slc45a3	6.49733	4.61121	6.67309	6.8092	1.84805	0.256624	0.209912	0.897669
F05	Sms	8.02775	8.6675	7.2811	7.57757	0.203279	0.346695	0.422959	0.163382
F06	Snai2	5.07487	5.04306	4.44695	4.59643	0.105934	0.371873	0.061482	0.227588
F07	Sord	3.73775	4.67229	3.7486	4.3607	0.119964	0.098252	0.26174	0.328802
F08	Sp1	3.76748	4.01502	3.57565	3.78018	0.067506	0.169913	0.028069	0.444776
F09	Spdef	8.0609	8.08282	8.95388	10.1709	0.250154	0.332944	2.78863	3.83085
F10	Srf	2.85512	4.09071	4.08806	3.79031	0.353834	0.191469	0.216266	0.433885
F11	Steap4	4.65499	4.19191	4.30508	4.12981	0.25059	0.314561	0.199536	0.606885
F12	Stk39	4.12939	4.43508	4.33929	4.12385	0.163348	0.090742	0.05855	0.106978
G01	Tiparp	3.90397	3.69973	4.57861	4.678	0.455859	0.125592	0.162026	0.08511
G02	Tmprss2	1.41138	1.63336	1.41938	2.29997	0.166628	0.109165	0.009039	0.492342
G03	Tpd52	2.93138	2.64937	2.54168	2.60719	0.4641	0.020195	0.17227	0.425321
G04	Trib1	4.89822	4.70349	4.81554	4.75556	0.138199	0.400669	0.03294	0.163834
G05	Tsc22d1	3.72599	4.14863	3.3252	3.48385	0.125286	0.205747	0.019801	0.233226
G06	Tsc22d3	2.69155	2.29415	3.34539	3.19552	0.628854	0.708617	0.378563	0.208577
G07	Vapa	1.92979	2.10726	1.99961	1.87843	0.066831	0.116385	0.074488	0.360705
G08	Vipr1	7.28102	6.61742	7.31846	8.00981	0.483065	0.358286	0.47579	0.774671
G09	Wipi1	4.04513	3.81654	3.61007	3.48592	0.103848	0.088725	0.086544	0.194784
G10	Zbtb10	5.05899	5.43588	5.12213	5.54367	0.073836	0.24748	0.050815	0.233997
G11	Zbtb16	3.44468	5.24133	6.11519	6.1669	0.561067	0.496711	0.203222	0.171051
G12	Zfp189	6.34192	6.54591	6.38712	6.56511	0.279127	0.178202	0.010885	0.015597
H01	Actb	-3.21708	-2.5004	-2.66354	-2.76228	0.131285	0.077682	0.082819	0.276465
H02	B2m	-1.12605	-1.23722	-0.655923	-0.128995	0.39184	0.258248	0.442445	0.351319
H03	Gapdh	-0.280736	-0.262067	0.317602	0.166908	0.133064	0.016911	0.105624	0.119273
H04	Gusb	5.36724	4.58007	3.48927	3.46166	0.083285	0.209956	0.24721	0.122607
H05	Hsp90ab1	-0.74338	-0.580377	-0.487406	-0.737285	0.044206	0.012478	0.006792	0.078188
H06	MGDC	8.0609	11.7157	8.95388	10.1709	0.250154	0.337681	2.78863	3.83085
H07	RTC	8.0609	12.4783	8.95388	10.1709	0.250154	0.740855	2.78863	3.83085
H08	RTC	8.0609	12.4783	8.95388	10.1709	0.250154	0.740855	2.78863	3.83085
H09	RTC	8.0609	12.4783	8.95388	10.1709	0.250154	0.740855	2.78863	3.83085
H10	PPC	-1.40921	-1.5124	-2.05922	-2.1117	0.136819	0.101873	0.754924	0.493367
H11	PPC	-1.44758	-1.58267	-2.19899	-2.13297	0.073748	0.124155	0.45743	0.697642
H12	PPC	-1.42723	-1.27766	-1.96816	-1.93452	0.028222	0.085294	0.79354	0.856213

## Sheet: 2^(-Avg.(Delta(Ct))
		2^(-Avg.(Delta(Ct))
Position	Symbol	Control Group	Group 1	Group 2	Group 3
A01	Abcc4	0.010708	0.008906	0.011752	0.008987
A02	Abhd2	0.179567	0.200811	0.173503	0.12723
A03	Acsl3	0.043212	0.042873	0.048138	0.030238
A04	Adamts1	0.201112	0.141949	0.080325	0.098928
A05	Aldh1a3	0.007807	0.012677	0.013053	0.012271
A06	Appbp2	0.035868	0.041609	0.034759	0.041337
A07	Ar	0.039794	0.040815	0.048185	0.03629
A08	Camkk2	0.036816	0.032225	0.03925	0.038311
A09	Cenpn	0.003887	0.004837	0.005055	0.00424
A10	Cited2	0.082613	0.054163	0.064513	0.071712
A11	Ackr3	0.097172	0.088348	0.036315	0.034267
A12	Cyp2u1	0.005738	0.001914	0.0053	0.003868
B01	Dbi	0.187645	0.151036	0.215382	0.251644
B02	Dhcr24	0.078533	0.091322	0.063995	0.083358
B03	Eaf2	0.004248	0.005228	0.006836	0.004065
B04	Elk1	0.027006	0.020849	0.021385	0.015145
B05	Ell2	0.026549	0.042424	0.036671	0.047631
B06	Endod1	0.044911	0.043435	0.032599	0.033836
B07	Errfi1	0.119245	0.158442	0.061525	0.085035
B08	Fam105a	0.022456	0.028754	0.043566	0.042971
B09	Fkbp5	0.041762	0.060257	0.02843	0.045097
B10	Fos	0.056153	0.060324	0.048536	0.035493
B11	Fzd5	0.021151	0.023978	0.019875	0.02144
B12	Gucy1a3	0.058683	0.047112	0.032468	0.038047
C01	Herc3	0.008493	0.005791	0.005915	0.003157
C02	Hpgd	0.047024	0.043554	0.074153	0.047781
C03	Igf1r	0.09549	0.06022	0.061661	0.057322
C04	Igfbp5	0.251225	0.189464	0.204365	0.164202
C05	Irs2	0.056494	0.025324	0.033969	0.028881
C06	Jun	0.113821	0.079806	0.03512	0.046661
C07	Klk4	0.003745	0.000467	0.002017	0.000867
C08	Klkb1	0.003745	0.000398	0.002017	0.001099
C09	Krt8	0.591278	0.795368	0.448524	0.314588
C10	Lama1	0.005162	0.008978	0.009394	0.006306
C11	Lifr	0.08254	0.070538	0.085948	0.095733
C12	Lrig1	0.01618	0.011329	0.010132	0.009828
D01	Lrrfip2	0.060718	0.048044	0.043545	0.051744
D02	Maf	0.210299	0.123673	0.252701	0.342722
D03	Mme	0.023987	0.161206	0.005916	0.008087
D04	Mt2	0.003745	0.001364	0.002447	0.002518
D05	Map7d1	0.134329	0.074448	0.058244	0.04413
D06	Myc	0.034543	0.03483	0.012669	0.014708
D07	Ncapd3	0.020762	0.021241	0.02765	0.02806
D08	Ndrg1	0.078425	0.052836	0.040977	0.041482
D09	Nfkb1	0.064922	0.067529	0.084598	0.099254
D10	Nfkb2	0.010159	0.00754	0.007183	0.011037
D11	Nfkbia	0.088607	0.090074	0.076731	0.073937
D12	Nkx3-1	0.005948	0.008001	0.002017	0.000867
E01	Orm1	0.006743	0.003442	0.005297	0.004866
E02	Orm2	0.003745	0.002242	0.003514	0.00348
E03	Pak1ip1	0.047914	0.045121	0.051089	0.053476
E04	Pgc	0.003745	0.000604	0.002061	0.001
E05	Pias1	0.064314	0.049494	0.053285	0.049374
E06	Pik3r3	0.030762	0.045097	0.067211	0.065786
E07	Pmepa1	0.00663	0.017065	0.00576	0.00646
E08	Ppap2a	0.132597	0.134146	0.14947	0.142496
E09	Rab4a	0.065848	0.035069	0.043166	0.039457
E10	Rel	0.014599	0.019503	0.027424	0.025697
E11	Rela	0.023232	0.022581	0.016533	0.015437
E12	Rhou	0.051507	0.080261	0.031852	0.02785
F01	Sec22c	0.011854	0.010856	0.014502	0.012299
F02	Sgk1	0.066379	0.115101	0.084462	0.068816
F03	Slc26a2	0.003745	0.001267	0.010581	0.001012
F04	Slc45a3	0.011069	0.040915	0.009799	0.008917
F05	Sms	0.003832	0.002459	0.006429	0.005235
F06	Snai2	0.02967	0.030331	0.045849	0.041337
F07	Sord	0.074959	0.039219	0.074398	0.048674
F08	Sp1	0.073431	0.061852	0.083873	0.072787
F09	Spdef	0.003745	0.003688	0.002017	0.000867
F10	Srf	0.138205	0.058691	0.058799	0.072277
F11	Steap4	0.039692	0.054715	0.050587	0.057122
F12	Stk39	0.057139	0.046228	0.049402	0.057358
G01	Tiparp	0.066802	0.076961	0.04185	0.039065
G02	Tmprss2	0.375951	0.322337	0.373872	0.203067
G03	Tpd52	0.131089	0.15939	0.171743	0.164119
G04	Trib1	0.033534	0.03838	0.035512	0.03702
G05	Tsc22d1	0.075573	0.056382	0.099774	0.089384
G06	Tsc22d3	0.154797	0.203889	0.098387	0.109157
G07	Vapa	0.262467	0.232087	0.250067	0.27198
G08	Vipr1	0.00643	0.010185	0.006265	0.00388
G09	Wipi1	0.060575	0.070975	0.081896	0.089255
G10	Zbtb10	0.029998	0.023101	0.028713	0.021438
G11	Zbtb16	0.091844	0.026436	0.014426	0.013918
G12	Zfp189	0.012328	0.010702	0.011948	0.010561
H01	Actb	9.29904	5.65844	6.33585	6.7847
H02	B2m	2.1826	2.35744	1.57562	1.09353
H03	Gapdh	1.21481	1.1992	0.802403	0.89075
H04	Gusb	0.024227	0.041808	0.089048	0.090769
H05	Hsp90ab1	1.67409	1.49524	1.40192	1.66704
H06	MGDC	0.003745	0.000297	0.002017	0.000867
H07	RTC	0.003745	0.000175	0.002017	0.000867
H08	RTC	0.003745	0.000175	0.002017	0.000867
H09	RTC	0.003745	0.000175	0.002017	0.000867
H10	PPC	2.65591	2.85284	4.1676	4.32199
H11	PPC	2.7275	2.99524	4.59159	4.3862
H12	PPC	2.6893	2.42446	3.91269	3.82251

## Sheet: Fold Change
		Fold Change (comparing to control group)
		Group 1		Group 2		Group 3
Position	Symbol	Fold Change	Comments	Fold Change	Comments	Fold Change	Comments
A01	Abcc4	0.8317		1.0975		0.8393
A02	Abhd2	1.1183		0.9662		0.7085
A03	Acsl3	0.9922		1.114		0.6998
A04	Adamts1	0.7058		0.3994		0.4919
A05	Aldh1a3	1.6238		1.6719		1.5718
A06	Appbp2	1.1601		0.9691		1.1525
A07	Ar	1.0257		1.2109		0.912
A08	Camkk2	0.8753		1.0661		1.0406
A09	Cenpn	1.2444		1.3004		1.0909
A10	Cited2	0.6556		0.7809		0.8681
A11	Ackr3	0.9092		0.3737		0.3526
A12	Cyp2u1	0.3336		0.9237		0.6741
B01	Dbi	0.8049		1.1478		1.3411
B02	Dhcr24	1.1628		0.8149		1.0614
B03	Eaf2	1.2307		1.6091		0.957
B04	Elk1	0.772		0.7919		0.5608
B05	Ell2	1.5979		1.3812		1.7941
B06	Endod1	0.9672		0.7259		0.7534
B07	Errfi1	1.3287		0.516		0.7131
B08	Fam105a	1.2805		1.9401		1.9136
B09	Fkbp5	1.4428		0.6807		1.0799
B10	Fos	1.0743		0.8644		0.6321
B11	Fzd5	1.1337		0.9397		1.0136
B12	Gucy1a3	0.8028		0.5533		0.6484
C01	Herc3	0.6818		0.6964		0.3717
C02	Hpgd	0.9262		1.5769		1.0161
C03	Igf1r	0.6306		0.6457		0.6003
C04	Igfbp5	0.7542		0.8135		0.6536
C05	Irs2	0.4483		0.6013		0.5112
C06	Jun	0.7012		0.3086		0.41
C07	Klk4	0.1248	A	0.5385	C	0.2317	C
C08	Klkb1	0.1063	A	0.5385	C	0.2935	A
C09	Krt8	1.3452		0.7586		0.532
C10	Lama1	1.7393		1.8199		1.2216
C11	Lifr	0.8546		1.0413		1.1598
C12	Lrig1	0.7002		0.6262		0.6074
D01	Lrrfip2	0.7913		0.7172		0.8522
D02	Maf	0.5881		1.2016		1.6297
D03	Mme	6.7205		0.2466		0.3371
D04	Mt2	0.3641	A	0.6534	A	0.6723	A
D05	Map7d1	0.5542		0.4336		0.3285
D06	Myc	1.0083		0.3668		0.4258
D07	Ncapd3	1.023		1.3317		1.3515
D08	Ndrg1	0.6737		0.5225		0.5289
D09	Nfkb1	1.0402		1.3031		1.5288
D10	Nfkb2	0.7422		0.7071		1.0865
D11	Nfkbia	1.0166		0.866		0.8344
D12	Nkx3-1	1.3452		0.339	A	0.1458	A
E01	Orm1	0.5105		0.7855		0.7216
E02	Orm2	0.5987	A	0.9385	A	0.9293	A
E03	Pak1ip1	0.9417		1.0663		1.1161
E04	Pgc	0.1612	A	0.5505	A	0.267	A
E05	Pias1	0.7696		0.8285		0.7677
E06	Pik3r3	1.466		2.1849		2.1385
E07	Pmepa1	2.574		0.8688		0.9744
E08	Ppap2a	1.0117		1.1272		1.0747
E09	Rab4a	0.5326		0.6555		0.5992
E10	Rel	1.336		1.8785		1.7602
E11	Rela	0.9719		0.7116		0.6644
E12	Rhou	1.5582		0.6184		0.5407
F01	Sec22c	0.9158		1.2234		1.0376
F02	Sgk1	1.734		1.2724		1.0367
F03	Slc26a2	0.3385	A	2.8256	A	0.2704	A
F04	Slc45a3	3.6964		0.8853		0.8056
F05	Sms	0.6418		1.6779		1.3662
F06	Snai2	1.0223		1.5453		1.3932
F07	Sord	0.5232		0.9925		0.6493
F08	Sp1	0.8423		1.1422		0.9912
F09	Spdef	0.9849	A	0.5385	C	0.2317	C
F10	Srf	0.4247		0.4255		0.523
F11	Steap4	1.3785		1.2745		1.4391
F12	Stk39	0.8091		0.8646		1.0038
G01	Tiparp	1.1521		0.6265		0.5848
G02	Tmprss2	0.8574		0.9945		0.5401
G03	Tpd52	1.2159		1.3101		1.252
G04	Trib1	1.1445		1.059		1.1039
G05	Tsc22d1	0.7461		1.3202		1.1827
G06	Tsc22d3	1.3171		0.6356		0.7052
G07	Vapa	0.8843		0.9528		1.0362
G08	Vipr1	1.584		0.9744		0.6034
G09	Wipi1	1.1717		1.352		1.4735
G10	Zbtb10	0.7701		0.9572		0.7147
G11	Zbtb16	0.2878		0.1571		0.1515
G12	Zfp189	0.8681		0.9692		0.8567
H01	Actb	0.6085		0.6813		0.7296
H02	B2m	1.0801		0.7219		0.501
H03	Gapdh	0.9871		0.6605		0.7332
H04	Gusb	1.7257		3.6756		3.7466
H05	Hsp90ab1	0.8932		0.8374		0.9958
H06	MGDC	0.0794	A	0.5385	C	0.2317	C
H07	RTC	0.0468	C	0.5385	C	0.2317	C
H08	RTC	0.0468	C	0.5385	C	0.2317	C
H09	RTC	0.0468	C	0.5385	C	0.2317	C
H10	PPC	1.0741		1.5692		1.6273
H11	PPC	1.0982		1.6834		1.6081
H12	PPC	0.9015		1.4549		1.4214
Comments:
A: This geneÔøΩs average threshold cycle is relatively high (> 30) in either the control or the test sample, and is reasonably low in the other sample (< 30).
These data mean that the geneÔøΩs expression is relatively low in one sample and reasonably detected in the other sample suggesting that the actual fold-change value is at least as large as the calculated and reported fold-change result.
This fold-change result may also have greater variations if p value > 0.05; therefore, it is important to have a sufficient number of biological replicates to validate the result for this gene.
B: This geneÔøΩs average threshold cycle is relatively high (> 30), meaning that its relative expression level is low, in both control and test samples, and the p-value for the fold-change is either unavailable or relatively high (p > 0.05).
This fold-change result may also have greater variations; therefore, it is important to have a sufficient number of biological replicates to validate the result for this gene.
C: This geneÔøΩs average threshold cycle is either not determined or greater than the defined cut-off value (default 35), in both samples meaning that its expression was undetected, making this fold-change result erroneous and un-interpretable.
Fold Change & Fold Regulation:
Fold-Change (2^(- Delta Delta Ct)) is the normalized gene expression (2^(- Delta Ct)) in the Test Sample divided the normalized gene expression (2^(- Delta Ct)) in the Control Sample.
Fold-Regulation represents fold-change results in a biologically meaningful way. Fold-change values greater than one indicate a positive- or an up-regulation, and the fold-regulation is equal to the fold-change.
Fold-change values less than one indicate a negative or down-regulation, and the fold-regulation is the negative inverse of the fold-change.
Fold-change and fold-regulation values greater than 2 are indicated in red; fold-change values less than 0.5 and fold-regulation values less than -2 are indicated in blue.

## Sheet: p-value
		p-value (comparing to control group)
Position	Symbol	Group 1	Group 2	Group 3
A01	Abcc4	N/A	N/A	N/A
A02	Abhd2	N/A	N/A	N/A
A03	Acsl3	N/A	N/A	N/A
A04	Adamts1	N/A	N/A	N/A
A05	Aldh1a3	N/A	N/A	N/A
A06	Appbp2	N/A	N/A	N/A
A07	Ar	N/A	N/A	N/A
A08	Camkk2	N/A	N/A	N/A
A09	Cenpn	N/A	N/A	N/A
A10	Cited2	N/A	N/A	N/A
A11	Ackr3	N/A	N/A	N/A
A12	Cyp2u1	N/A	N/A	N/A
B01	Dbi	N/A	N/A	N/A
B02	Dhcr24	N/A	N/A	N/A
B03	Eaf2	N/A	N/A	N/A
B04	Elk1	N/A	N/A	N/A
B05	Ell2	N/A	N/A	N/A
B06	Endod1	N/A	N/A	N/A
B07	Errfi1	N/A	N/A	N/A
B08	Fam105a	N/A	N/A	N/A
B09	Fkbp5	N/A	N/A	N/A
B10	Fos	N/A	N/A	N/A
B11	Fzd5	N/A	N/A	N/A
B12	Gucy1a3	N/A	N/A	N/A
C01	Herc3	N/A	N/A	N/A
C02	Hpgd	N/A	N/A	N/A
C03	Igf1r	N/A	N/A	N/A
C04	Igfbp5	N/A	N/A	N/A
C05	Irs2	N/A	N/A	N/A
C06	Jun	N/A	N/A	N/A
C07	Klk4	N/A	N/A	N/A
C08	Klkb1	N/A	N/A	N/A
C09	Krt8	N/A	N/A	N/A
C10	Lama1	N/A	N/A	N/A
C11	Lifr	N/A	N/A	N/A
C12	Lrig1	N/A	N/A	N/A
D01	Lrrfip2	N/A	N/A	N/A
D02	Maf	N/A	N/A	N/A
D03	Mme	N/A	N/A	N/A
D04	Mt2	N/A	N/A	N/A
D05	Map7d1	N/A	N/A	N/A
D06	Myc	N/A	N/A	N/A
D07	Ncapd3	N/A	N/A	N/A
D08	Ndrg1	N/A	N/A	N/A
D09	Nfkb1	N/A	N/A	N/A
D10	Nfkb2	N/A	N/A	N/A
D11	Nfkbia	N/A	N/A	N/A
D12	Nkx3-1	N/A	N/A	N/A
E01	Orm1	N/A	N/A	N/A
E02	Orm2	N/A	N/A	N/A
E03	Pak1ip1	N/A	N/A	N/A
E04	Pgc	N/A	N/A	N/A
E05	Pias1	N/A	N/A	N/A
E06	Pik3r3	N/A	N/A	N/A
E07	Pmepa1	N/A	N/A	N/A
E08	Ppap2a	N/A	N/A	N/A
E09	Rab4a	N/A	N/A	N/A
E10	Rel	N/A	N/A	N/A
E11	Rela	N/A	N/A	N/A
E12	Rhou	N/A	N/A	N/A
F01	Sec22c	N/A	N/A	N/A
F02	Sgk1	N/A	N/A	N/A
F03	Slc26a2	N/A	N/A	N/A
F04	Slc45a3	N/A	N/A	N/A
F05	Sms	N/A	N/A	N/A
F06	Snai2	N/A	N/A	N/A
F07	Sord	N/A	N/A	N/A
F08	Sp1	N/A	N/A	N/A
F09	Spdef	N/A	N/A	N/A
F10	Srf	N/A	N/A	N/A
F11	Steap4	N/A	N/A	N/A
F12	Stk39	N/A	N/A	N/A
G01	Tiparp	N/A	N/A	N/A
G02	Tmprss2	N/A	N/A	N/A
G03	Tpd52	N/A	N/A	N/A
G04	Trib1	N/A	N/A	N/A
G05	Tsc22d1	N/A	N/A	N/A
G06	Tsc22d3	N/A	N/A	N/A
G07	Vapa	N/A	N/A	N/A
G08	Vipr1	N/A	N/A	N/A
G09	Wipi1	N/A	N/A	N/A
G10	Zbtb10	N/A	N/A	N/A
G11	Zbtb16	N/A	N/A	N/A
G12	Zfp189	N/A	N/A	N/A
H01	Actb	N/A	N/A	N/A
H02	B2m	N/A	N/A	N/A
H03	Gapdh	N/A	N/A	N/A
H04	Gusb	N/A	N/A	N/A
H05	Hsp90ab1	N/A	N/A	N/A
H06	MGDC	N/A	N/A	N/A
H07	RTC	N/A	N/A	N/A
H08	RTC	N/A	N/A	N/A
H09	RTC	N/A	N/A	N/A
H10	PPC	N/A	N/A	N/A
H11	PPC	N/A	N/A	N/A
H12	PPC	N/A	N/A	N/A
p-value:
The p values are calculated based on a StudentÔøΩs t-test of the replicate 2^(- Delta Ct) values for each gene in the control group and treatment groups, and p values less than 0.05 are indicated in red.

## Sheet: Fold Regulation
		Up-Down Regulation (comparing to control group)
		Group 1		Group 2		Group 3
Position	Symbol	Fold Regulation	Comments	Fold Regulation	Comments	Fold Regulation	Comments
A01	Abcc4	-1.2023		1.0975		-1.1914
A02	Abhd2	1.1183		-1.0349		-1.4114
A03	Acsl3	-1.0079		1.114		-1.429
A04	Adamts1	-1.4168		-2.5037		-2.0329
A05	Aldh1a3	1.6238		1.6719		1.5718
A06	Appbp2	1.1601		-1.0319		1.1525
A07	Ar	1.0257		1.2109		-1.0965
A08	Camkk2	-1.1425		1.0661		1.0406
A09	Cenpn	1.2444		1.3004		1.0909
A10	Cited2	-1.5253		-1.2806		-1.152
A11	Ackr3	-1.0999		-2.6758		-2.8358
A12	Cyp2u1	-2.9979		-1.0826		-1.4836
B01	Dbi	-1.2424		1.1478		1.3411
B02	Dhcr24	1.1628		-1.2272		1.0614
B03	Eaf2	1.2307		1.6091		-1.045
B04	Elk1	-1.2953		-1.2628		-1.7832
B05	Ell2	1.5979		1.3812		1.7941
B06	Endod1	-1.034		-1.3777		-1.3273
B07	Errfi1	1.3287		-1.9382		-1.4023
B08	Fam105a	1.2805		1.9401		1.9136
B09	Fkbp5	1.4428		-1.469		1.0799
B10	Fos	1.0743		-1.1569		-1.5821
B11	Fzd5	1.1337		-1.0642		1.0136
B12	Gucy1a3	-1.2456		-1.8074		-1.5424
C01	Herc3	-1.4667		-1.4359		-2.6904
C02	Hpgd	-1.0797		1.5769		1.0161
C03	Igf1r	-1.5857		-1.5486		-1.6659
C04	Igfbp5	-1.326		-1.2293		-1.53
C05	Irs2	-2.2308		-1.6631		-1.9561
C06	Jun	-1.4262		-3.241		-2.4393
C07	Klk4	-8.0126	A	-1.857	C	-4.3168	C
C08	Klkb1	-9.4066	A	-1.857	C	-3.407	A
C09	Krt8	1.3452		-1.3183		-1.8795
C10	Lama1	1.7393		1.8199		1.2216
C11	Lifr	-1.1702		1.0413		1.1598
C12	Lrig1	-1.4282		-1.5969		-1.6464
D01	Lrrfip2	-1.2638		-1.3944		-1.1734
D02	Maf	-1.7004		1.2016		1.6297
D03	Mme	6.7205		-4.0545		-2.9661
D04	Mt2	-2.7462	A	-1.5305	A	-1.4875	A
D05	Map7d1	-1.8043		-2.3063		-3.0439
D06	Myc	1.0083		-2.7265		-2.3487
D07	Ncapd3	1.023		1.3317		1.3515
D08	Ndrg1	-1.4843		-1.9139		-1.8906
D09	Nfkb1	1.0402		1.3031		1.5288
D10	Nfkb2	-1.3473		-1.4142		1.0865
D11	Nfkbia	1.0166		-1.1548		-1.1984
D12	Nkx3-1	1.3452		-2.9495	A	-6.8564	A
E01	Orm1	-1.9591		-1.2731		-1.3857
E02	Orm2	-1.6703	A	-1.0656	A	-1.0761	A
E03	Pak1ip1	-1.0619		1.0663		1.1161
E04	Pgc	-6.203	A	-1.8166	A	-3.745	A
E05	Pias1	-1.2994		-1.207		-1.3026
E06	Pik3r3	1.466		2.1849		2.1385
E07	Pmepa1	2.574		-1.1509		-1.0263
E08	Ppap2a	1.0117		1.1272		1.0747
E09	Rab4a	-1.8777		-1.5255		-1.6688
E10	Rel	1.336		1.8785		1.7602
E11	Rela	-1.0289		-1.4052		-1.505
E12	Rhou	1.5582		-1.6171		-1.8494
F01	Sec22c	-1.0919		1.2234		1.0376
F02	Sgk1	1.734		1.2724		1.0367
F03	Slc26a2	-2.9545	A	2.8256	A	-3.6986	A
F04	Slc45a3	3.6964		-1.1296		-1.2413
F05	Sms	-1.5581		1.6779		1.3662
F06	Snai2	1.0223		1.5453		1.3932
F07	Sord	-1.9113		-1.0075		-1.54
F08	Sp1	-1.1872		1.1422		-1.0088
F09	Spdef	-1.0153	A	-1.857	C	-4.3168	C
F10	Srf	-2.3548		-2.3504		-1.9121
F11	Steap4	1.3785		1.2745		1.4391
F12	Stk39	-1.236		-1.1566		1.0038
G01	Tiparp	1.1521		-1.5962		-1.71
G02	Tmprss2	-1.1663		-1.0056		-1.8514
G03	Tpd52	1.2159		1.3101		1.252
G04	Trib1	1.1445		1.059		1.1039
G05	Tsc22d1	-1.3404		1.3202		1.1827
G06	Tsc22d3	1.3171		-1.5733		-1.4181
G07	Vapa	-1.1309		-1.0496		1.0362
G08	Vipr1	1.584		-1.0263		-1.6573
G09	Wipi1	1.1717		1.352		1.4735
G10	Zbtb10	-1.2985		-1.0447		-1.3993
G11	Zbtb16	-3.4741		-6.3666		-6.5989
G12	Zfp189	-1.1519		-1.0318		-1.1673
H01	Actb	-1.6434		-1.4677		-1.3706
H02	B2m	1.0801		-1.3852		-1.9959
H03	Gapdh	-1.013		-1.514		-1.3638
H04	Gusb	1.7257		3.6756		3.7466
H05	Hsp90ab1	-1.1196		-1.1941		-1.0042
H06	MGDC	-12.5949	A	-1.857	C	-4.3168	C
H07	RTC	-21.3684	C	-1.857	C	-4.3168	C
H08	RTC	-21.3684	C	-1.857	C	-4.3168	C
H09	RTC	-21.3684	C	-1.857	C	-4.3168	C
H10	PPC	1.0741		1.5692		1.6273
H11	PPC	1.0982		1.6834		1.6081
H12	PPC	-1.1092		1.4549		1.4214
Comments:
A: This geneÔøΩs average threshold cycle is relatively high (> 30) in either the control or the test sample, and is reasonably low in the other sample (< 30).
These data mean that the geneÔøΩs expression is relatively low in one sample and reasonably detected in the other sample suggesting that the actual fold-change value is at least as large as the calculated and reported fold-change result.
This fold-change result may also have greater variations if p value > 0.05; therefore, it is important to have a sufficient number of biological replicates to validate the result for this gene.
B: This geneÔøΩs average threshold cycle is relatively high (> 30), meaning that its relative expression level is low, in both control and test samples, and the p-value for the fold-change is either unavailable or relatively high (p > 0.05).
This fold-change result may also have greater variations; therefore, it is important to have a sufficient number of biological replicates to validate the result for this gene.
C: This geneÔøΩs average threshold cycle is either not determined or greater than the defined cut-off value (default 35), in both samples meaning that its expression was undetected, making this fold-change result erroneous and un-interpretable.
Fold Change & Fold Regulation:
Fold-Change (2^(- Delta Delta Ct)) is the normalized gene expression (2^(- Delta Ct)) in the Test Sample divided the normalized gene expression (2^(- Delta Ct)) in the Control Sample.
Fold-Regulation represents fold-change results in a biologically meaningful way. Fold-change values greater than one indicate a positive- or an up-regulation, and the fold-regulation is equal to the fold-change.
Fold-change values less than one indicate a negative or down-regulation, and the fold-regulation is the negative inverse of the fold-change.
Fold-change and fold-regulation values greater than 2 are indicated in red; fold-change values less than 0.5 and fold-regulation values less than -2 are indicated in blue.
